# Supplementary material for: Context Fear Conditioning in Down Syndrome Mouse Models: Effects of Trisomic Gene Content, Age, Sex and Genetic Background
Source: Genes (Basel). 2021 Sep 28;12(10):1528. doi: 10.3390/genes12101528 (PMC8535510; doi:10.3390/genes12101528)
Supplement: Supplementary file 1 [file genes-12-01528-s001.zip]

Archive with 3 entries (3 files):
- Ahmed et al Genes 08-2021 Supplemental Table S1 CFC 3 mo.xlsx
- Ahmed et al Genes 08-2021 Supplemental Table S2 CFC 18 mo.xlsx
- Ahmed et al GENES 08-2021 Supplemental Table S3 Mmu age.xls
