# Supplementary material for: Context Fear Conditioning in Down Syndrome Mouse Models: Effects of Trisomic Gene Content, Age, Sex and Genetic Background
Source: Genes (Basel). 2021 Sep 28;12(10):1528. doi: 10.3390/genes12101528 (PMC8535510; doi:10.3390/genes12101528)
Supplement: Supplementary file 1 [file genes-12-01528-s001.zip › Ahmed et al Genes 08-2021 Supplemental Table S1 CFC 3 mo.xlsx]

## Sheet: Legend
Legend
Trial ID and arena: order and location of each trial
ID: mouse ID number
Genotype: Ctrl or non-Ts , wild type, non-trisomic control mice; TS, trisomic
Sex: F, female; M, male
Condition:
	SC, shock context: a training session; mouse receives a shock immediately upon placement in the novel cage and is then allowed to explore
	SC-test: a test session; 60 minutes after an SC session, the mouse is returned to the novel cage and allowed to explore without receiving any electric shock
	CS: a training session; a mmouse is placed in a novel cage and allowed to explore for 3 minutes prior to receiving an electric shock
	CS-test: a test session; 60 minutes after a CS session, the mouse is returned to the novel cage and allowed to explore for 3 minutes without receiving any electric shock
Strain: abbreviated strain name
Events: type of recording (here all are freezing)
TTL times: number of times a mouse was noted to be freezing during the session
TTL duration: total number of seconds spent in freezing
% freezing: % of 3 minute session spent freeing
Intervals 1-6: seconds freezing during each 30 second interval
	outlier, deleted from analysis

## Sheet: Dp10 3 mo
Dp10, ~3 month old
Trial ID	Arena	ID	genotype	sex	condition	Strain	Events	TTL Times	TTL Duration	% freezing	Interval 1	2	3	4	5	6
169	1	D8165	Ctl	F	SC-Test	Dp10	Freezing Behavior	1	1.6	0	0	0	0	0	0	1.6
275	1	E4797	Ctl	F	SC-Test	Dp10	Freezing Behavior	7	11.5	6.325	0	0	1.6	2.5	3.6	3.8
277	1	E4799	Ctl	F	SC-Test	Dp10	Freezing Behavior	6	10	5.5	1	0	1.4	1.4	1.4	4.7
314	1	E5573	Ctl	F	SC-Test	Dp10	Freezing Behavior	6	14.4	7.92	8.5	0	0	1.9	4	0
396	1	F0337	Ctl	F	SC-Test	Dp10	Freezing Behavior	14	79.2	43.56	2.2	16.3	12.1	14.7	11.3	22.5
398	1	F0338	Ctl	F	SC-Test	Dp10	Freezing Behavior	17	55.8	30.69	14.8	9.1	11.6	9.7	1.6	9
400	1	F0356	Ctl	F	SC-Test	Dp10	Freezing Behavior	9	36.7	20.185	0	9	9.1	9.8	0.8	8
402	1	F0357	Ctl	F	SC-Test	Dp10	Freezing Behavior	4	6.2	3.41	2.3	2.9	1	0	0	0
614	1	F1969	Non-Ts	F	SC-Test	Dp10	Freezing Behavior	3	6.3	3.465	0	0	0	1.2	3.1	1.9
616	1	F1971	Non-Ts	F	SC-Test	Dp10	Freezing Behavior	2	2.2	1.21	1.1	0	0	0	0	1
617	1	F1972	Non-Ts	F	SC-Test	Dp10	Freezing Behavior	11	21.3	11.715	2.99	3.73	3.68	4.12	2.58	5.25
									22.2909	12.18
160	1	D8165	Ctl	F	SC	Dp10	Freezing Behavior	0	0	0	0	0	0	0	0	0
269	1	E4797	Ctl	F	SC	Dp10	Freezing Behavior	14	74.2	40.81	7.3	4.9	13.5	20.4	28.1	0
271	1	E4799	Ctl	F	SC	Dp10	Freezing Behavior	17	47.6	26.18	6.5	10.6	3.5	5	5.1	16.9
307	1	E5573	Ctl	F	SC	Dp10	Freezing Behavior	3	4.3	2.365	1.1	1.9	0	1.2	0	0
385	1	F0337	Ctl	F	SC	Dp10	Freezing Behavior	13	32.4	17.82	7.7	2.7	8	9.6	2.6	1.8
387	1	F0338	Ctl	F	SC	Dp10	Freezing Behavior	5	8.3	4.565	0	1.5	1.9	3.2	0	1.6
389	1	F0356	Ctl	F	SC	Dp10	Freezing Behavior	7	11.7	6.435	5.8	3.3	0	2.6	0	0
391	1	F0357	Ctl	F	SC	Dp10	Freezing Behavior	7	10.3	5.665	6	0	1.7	1.5	0	1
606	1	F1969	Non-Ts	F	SC	Dp10	Freezing Behavior	5	8.6	4.73	4.2	0	0	3	0	1.4
608	1	F1971	Non-Ts	F	SC	Dp10	Freezing Behavior	2	2.9	1.595	2.9	0	0	0	0	0
609	1	F1972	Non-Ts	F	SC	Dp10	Freezing Behavior	6	9.8	5.39	1.7	0	1.2	2.2	2	2.6
									19.1	10.505
101	1	D7650	Ctl	F	CS-Test	Dp10	Freezing Behavior	9	25	13.75	3.1	7.4	0	4	9.5	1
171	1	D8167	Ctl	F	CS-Test	Dp10	Freezing Behavior	10	32.6	17.93	0	1.8	11	0.8	1.7	17.2
242	1	E4081	Ctl	F	CS-Test	Dp10	Freezing Behavior	19	56.7	31.185	0	5.4	7.8	20	13.4	10.1
259	1	E4470	Ctl	F	CS-Test	Dp10	Freezing Behavior	18	80.6	44.33	1.1	1.6	18.6	27.3	18.8	13.2
263	1	E4644	Ctl	F	CS-Test	Dp10	Freezing Behavior	19	70.6	38.83	7.7	6.3	14.8	23.6	9.4	8.8
278	1	E4800	Ctl	F	CS-Test	Dp10	Freezing Behavior	15	98.5	54.175	1.9	15.4	18.5	30	15.4	17.3
280	1	E4801	Ctl	F	CS-Test	Dp10	Freezing Behavior	12	133.2	73.26	12.3	17.2	22	28.1	25.2	28.4
329	1	E5857	Ctl	F	CS-Test	Dp10	Freezing Behavior	16	48.8	26.84	1.6	6.9	10.8	7.5	15.2	6.8
331	1	E5858	Ctl	F	CS-Test	Dp10	Freezing Behavior	10	19.5	10.725	0	0	2.1	0	13.2	4.1
449	1	F0757	Ctl	F	CS-Test	Dp10	Freezing Behavior	20	92.9	51.095	5.3	16.5	17.7	23.3	8.3	21.7
551	1	F1599	Non-Ts	F	CS-Test	Dp10	Freezing Behavior	20	91.4	50.27	4.1	17.5	9.8	24.1	17.1	18.9
553	1	F1601	Non-Ts	F	CS-Test	Dp10	Freezing Behavior	13	107.4	59.07	7.3	16.3	30	17	21.4	15.5
246	2	E4090	Ctl	F	CS-Test	Dp10	Freezing Behavior	13	50.1	27.555	0	6.5	11	7.3	12.3	13.1
									69.7923	38.3858	3.41538	9.13846	13.3923	16.3846	13.9154	13.5462
93	1	D7650	Ctl	F	CS	Dp10	Freezing Behavior	9	16.5	9.075	0	2.3	1	9	3.1	1
162	1	D8167	Ctl	F	CS	Dp10	Freezing Behavior	5	6.6	3.63	2	1.3	1	1	0	1.1
230	1	E4081	Ctl	F	CS	Dp10	Freezing Behavior	6	9.1	5.005	1.3	0	1.3	0	2	4.4
248	1	E4470	Ctl	F	CS	Dp10	Freezing Behavior	12	21.6	11.88	3.4	6.4	5.6	2.7	2.3	1.2
252	1	E4644	Ctl	F	CS	Dp10	Freezing Behavior	7	9.9	5.445	1.1	1.3	1	1.6	1.8	2.9
272	1	E4800	Ctl	F	CS	Dp10	Freezing Behavior	6	11.7	6.435	0	3.8	1.8	0	1.5	4.6
274	1	E4801	Ctl	F	CS	Dp10	Freezing Behavior	7	8.8	4.84	2.9	1.2	0	2.4	1	1.3
317	1	E5857	Ctl	F	CS	Dp10	Freezing Behavior	7	12.1	6.655	2.5	1.5	4.6	2.4	0	1.1
319	1	E5858	Ctl	F	CS	Dp10	Freezing Behavior	3	4.6	2.53	0	0	0	0	3.6	1
438	1	F0757	Ctl	F	CS	Dp10	Freezing Behavior	10	18.1	9.955	0	2.2	2.5	2.5	3	8
544	1	F1599	Non-Ts	F	CS	Dp10	Freezing Behavior	12	31.1	17.105	3.6	4.9	6.9	4.8	1.4	9.5
546	1	F1601	Non-Ts	F	CS	Dp10	Freezing Behavior	9	16.5	9.075	2.8	1.3	0	7.1	0.1	5.2
234	2	E4090	Ctl	F	CS	Dp10	Freezing Behavior	2	3.2	1.76	0	2.1	1	0	0	0
									13.0615	7.18385	1.50769	2.17692	2.05385	2.57692	1.52308	3.17692
168	1	D8164	Ts	F	SC-Test	Dp10	Freezing Behavior	4	7.1	3.905	0	3.8	0.5	1.6	1.1	0
170	1	D8166	Ts	F	SC-Test	Dp10	Freezing Behavior	2	6.4	3.52	0	0	0	0	0.4	6
200	1	D8516	Ts	F	SC-Test	Dp10	Freezing Behavior	2	3	1.65	0	1	0	0	0	1.9
276	1	E4798	Ts	F	SC-Test	Dp10	Freezing Behavior	8	13.9	7.645	3	2.5	0	4.3	2.6	1.5
313	1	E5569	Ts	F	SC-Test	Dp10	Freezing Behavior	13	45.7	25.135	5.3	11.8	0	2.5	18.4	7.7
315	1	E5574	Ts	F	SC-Test	Dp10	Freezing Behavior	16	43.7	24.035	1.2	2.5	3.5	10.7	16.9	8.8
316	1	E5575	Ts	F	SC-Test	Dp10	Freezing Behavior	7	10.2	5.61	0	1.1	3.2	2	2.9	1
397	1	F0336	Ts	F	SC-Test	Dp10	Freezing Behavior	8	14.5	7.975	0	2.3	2.2	1	2.6	6.2
399	1	F0343	Ts	F	SC-Test	Dp10	Freezing Behavior	9	27.5	15.125	4	18.5	2	0	0	3
401	1	F0355	Ts	F	SC-Test	Dp10	Freezing Behavior	10	16.9	9.295	1	1.4	1.2	3.9	4.1	5.2
403	1	F0344	Ts	F	SC-Test	Dp10	Freezing Behavior	10	20.8	11.44	3.3	5.2	4.6	6.4	1.4	0
615	1	F1970	Ts	F	SC-Test	Dp10	Freezing Behavior	11	20.4	11.22	2.2	2.1	3.5	1.9	3.1	7.6
									19.175	10.5463	1.66667	4.35	1.725	2.85833	4.45833	4.075
159	1	D8164	Ts	F	SC	Dp10	Freezing Behavior	4	9.1	5.005	4.5	0	0.1	2.2	0	2.3
161	1	D8166	Ts	F	SC	Dp10	Freezing Behavior	1	1	0.55	0	0	0	1	0	0
192	1	D8516	Ts	F	SC	Dp10	Freezing Behavior	2	5.7	3.135	5.7	0	0	0	0	0
270	1	E4798	Ts	F	SC	Dp10	Freezing Behavior	5	9.5	5.225	1.5	0	4.4	0	0	3.6
306	1	E5569	Ts	F	SC	Dp10	Freezing Behavior	11	25.5	14.025	2.5	2.3	5.4	10.8	0	4.6
308	1	E5574	Ts	F	SC	Dp10	Freezing Behavior	13	22.1	12.155	4.9	2.7	4.1	3.1	4.9	2.5
309	1	E5575	Ts	F	SC	Dp10	Freezing Behavior	9	12.8	7.04	4.2	0	1.5	2.6	3.4	1.1
386	1	F0336	Ts	F	SC	Dp10	Freezing Behavior	5	6.9	3.795	0	1.5	1.6	1.1	2.6	0
388	1	F0343	Ts	F	SC	Dp10	Freezing Behavior	18	34.3	18.865	3	0	3.5	6.5	11.6	9.7
390	1	F0355	Ts	F	SC	Dp10	Freezing Behavior	14	29.5	16.225	3.7	4.4	6.2	8	2.9	4.3
392	1	F0344	Ts	F	SC	Dp10	Freezing Behavior	8	17.9	9.845	0	0	3.9	8.3	4.7	1
607	1	F1970	Ts	F	SC	Dp10	Freezing Behavior	16	30.8	16.94	1.1	0.4	8.5	10.3	4	6.5
									17.0917	9.40042
100	1	D7649	Ts	F	CS-Test	Dp10	Freezing Behavior	1	1.1	0.605	0	0	0	0	1.1	0
102	1	D7057	Ts	F	CS-Test	Dp10	Freezing Behavior	1	1.4	0.77	0	0	0	0	0	1.4
172	1	D8168	Ts	F	CS-Test	Dp10	Freezing Behavior	11	17.9	9.845	0	1.8	1.2	4.6	2.7	7.5
241	1	E4080	Ts	F	CS-Test	Dp10	Freezing Behavior	9	40.6	22.33	0.6	14.5	6.5	15.3	0	3.8
243	1	E4082	Ts	F	CS-Test	Dp10	Freezing Behavior	24	58.5	32.175	2.8	12	4.6	17.9	10.5	10.8
244	2	E4084	Ts	F	CS-Test	Dp10	Freezing Behavior	27	77.6	42.68	1.5	6.8	11.5	14.5	19.2	24.1
245	1	E4088	Ts	F	CS-Test	Dp10	Freezing Behavior	20	49.3	27.115	5	9.2	8.6	5.5	16.2	4.8
258	1	E4469	Ts	F	CS-Test	Dp10	Freezing Behavior	15	43	23.65	0	0	2.1	11.8	12	17
262	1	E4643	Ts	F	CS-Test	Dp10	Freezing Behavior	15	74.2	40.81	1.7	7.7	21	19.7	11.1	13
279	1	E4802	Ts	F	CS-Test	Dp10	Freezing Behavior	18	145	79.75	11.4	24.1	25.4	28.9	29	26.3
330	1	E5316	Ts	F	CS-Test	Dp10	Freezing Behavior	7	9.7	5.335	0	1.8	4.1	1.2	1.5	1
332	1	E5869	Ts	F	CS-Test	Dp10	Freezing Behavior	18	97.7	53.735	8.9	22.5	29.7	5.9	15.2	15.5
333	1	E5870	Ts	F	CS-Test	Dp10	Freezing Behavior	6	11	6.05	0	0	2.3	1.7	0.4	6.5
450	1	F0758	Ts	F	CS-Test	Dp10	Freezing Behavior	7	13.2	7.26	1.2	4.4	0	3.8	1.9	1.8
550	1	F1598	Ts	F	CS-Test	Dp10	Freezing Behavior	10	135.6	74.58	13.9	23.4	30	30	10	28.3
552	1	F1600	Ts	F	CS-Test	Dp10	Freezing Behavior	18	67.3	37.015	13.8	14.9	16.6	9.6	5.2	7.2
									52.6938	28.9816	3.8	8.94375	10.225	10.65	8.5	10.5625
92	1	D7649	Ts	F	CS	Dp10	Freezing Behavior	1	1	0.55	0	0	0	1	0	0
94	1	D7057	Ts	F	CS	Dp10	Freezing Behavior	3	5.1	2.805	0	0	0	0	0	5.1
163	1	D8168	Ts	F	CS	Dp10	Freezing Behavior	0	0	0	0	0	0	0	0	0
229	1	E4080	Ts	F	CS	Dp10	Freezing Behavior	3	4.6	2.53	1	0	0	0	0	3.6
231	1	E4082	Ts	F	CS	Dp10	Freezing Behavior	1	1.6	0.88	0	0	0	1.6	0	0
232	2	E4084	Ts	F	CS	Dp10	Freezing Behavior	6	11.6	6.38	0	0	0	4	1.2	6.3
233	1	E4088	Ts	F	CS	Dp10	Freezing Behavior	5	7.8	4.29	0	1.5	2.4	3.8	0	0
247	1	E4469	Ts	F	CS	Dp10	Freezing Behavior	7	12.1	6.655	3	4.8	1.5	0	1.3	1.5
251	1	E4643	Ts	F	CS	Dp10	Freezing Behavior	6	13.4	7.37	0	1.7	4	0	2.2	5.5
273	1	E4802	Ts	F	CS	Dp10	Freezing Behavior	7	15.4	8.47	0	4.1	1.5	5	1	3.8
318	1	E5316	Ts	F	CS	Dp10	Freezing Behavior	4	6.7	3.685	2.7	1.8	0	0	0	2.2
320	1	E5869	Ts	F	CS	Dp10	Freezing Behavior	8	12.4	6.82	0	0	1.4	0	3.9	7
321	1	E5870	Ts	F	CS	Dp10	Freezing Behavior	5	8.4	4.62	2.7	2.2	0	2.3	1.1	0
439	1	F0758	Ts	F	CS	Dp10	Freezing Behavior	16	39	21.45	1.4	2.1	9	8.5	8.6	9.4
543	1	F1598	Ts	F	CS	Dp10	Freezing Behavior	11	15.8	8.69	0	2.8	3.7	7.2	1	1.1
545	1	F1600	Ts	F	CS	Dp10	Freezing Behavior	12	21.3	11.715	0	1.7	4.3	5.5	1.1	8.6
									11.0125	6.05688	0.675	1.41875	1.7375	2.43125	1.3375	3.38125
120	1	D7655	??	M	CS-Test	Dp10	Freezing Behavior	17	42.7	23.485
111	1	D7655	??	M	CS	Dp10	Freezing Behavior	3	5.5	3.025
165	1	D8161	Ctl	M	SC-Test	Dp10	Freezing Behavior	12	23.1	12.705	0	0	0	10.3	8.3	4.5
166	1	D8162	Ctl	M	SC-Test	Dp10	Freezing Behavior	14	49.4	27.17	4.5	13.5	8.7	1.8	12.1	8.9
167	1	D8163	Ctl	M	SC-Test	Dp10	Freezing Behavior	4	7.3	4.015	2.4	0	2.8	0	0	2.1
182	1	D8512	Ctl	M	SC-Test	Dp10	Freezing Behavior	7	9.2	5.06	0	4.6	1	0	1.3	2.3
184	1	D8514	Ctl	M	SC-Test	Dp10	Freezing Behavior	20	57.9	31.845	2.1	6	9.9	15.7	20.2	3.9
311	1	E5572	Ctl	M	SC-Test	Dp10	Freezing Behavior	1	1.1	0.605	0	0	0	1.1	0	0
334	1	E5867	Ctl	M	SC-Test	Dp10	Freezing Behavior	2	3.4	1.87	0	0	0	0	1.3	2
336	1	E5868	Ctl	M	SC-Test	Dp10	Freezing Behavior	19	65	35.75	0	14.6	11.5	24.1	11.1	3.7
375	1	F0187	Ctl	M	SC-Test	Dp10	Freezing Behavior	11	30.1	16.555	2.4	4.6	9.5	0	12.3	1.2
377	1	F0190	Ctl	M	SC-Test	Dp10	Freezing Behavior	10	38	20.9	0	4.9	7	6	10.7	9.4
378	1	F0334	Ctl	M	SC-Test	Dp10	Freezing Behavior	6	15.4	8.47	0	1.1	2.8	10.1	0	1.4
689	1	G1130	Non-Ts	M	SC-Test	Dp10	Freezing Behavior	6	8.7	4.785	1	1.4	1.5	1.1	0.1	3.5
									25.7167	14.1442
156	1	D8161	Ctl	M	SC	Dp10	Freezing Behavior	16	28.1	15.455	0	6	6.5	6.4	4.5	4.7
157	1	D8162	Ctl	M	SC	Dp10	Freezing Behavior	11	21.2	11.66	5.8	2.6	2.2	4.3	0	6.3
158	1	D8163	Ctl	M	SC	Dp10	Freezing Behavior	5	8.1	4.455	1.9	0	0	4.2	0	1.9
174	1	D8512	Ctl	M	SC	Dp10	Freezing Behavior	13	21.2	11.66	2.2	0	7.4	1	2.2	8.3
176	1	D8514	Ctl	M	SC	Dp10	Freezing Behavior	13	27.6	15.18	1	0	2.1	5.4	11.3	7.7
304	1	E5572	Ctl	M	SC	Dp10	Freezing Behavior	1	1.1	0.605	0	1.1	0	0	0	0
322	1	E5867	Ctl	M	SC	Dp10	Freezing Behavior	4	6.5	3.575	1.1	2.8	2.6	0	0	0
324	1	E5868	Ctl	M	SC	Dp10	Freezing Behavior	8	14.2	7.81	2.8	0.6	1.1	2.7	5.7	1.3
365	1	F0187	Ctl	M	SC	Dp10	Freezing Behavior	7	22	12.1	5.6	5	5.8	3.7	1.9	0
367	1	F0190	Ctl	M	SC	Dp10	Freezing Behavior	10	28.9	15.895	6.8	0	7.1	2.8	5.3	6.8
368	1	F0334	Ctl	M	SC	Dp10	Freezing Behavior	0	0	0	0	0	0	0	0	0
679	1	G1130	Non-Ts	M	SC	Dp10	Freezing Behavior	5	12.5	6.875	0	0	7.1	0	4.4	1
									15.95	8.7725
112	1	D7548	Ctl	M	CS-Test	Dp10	Freezing Behavior	9	16.1	8.855	0	0	6.5	3.9	1.5	4.2
113	1	D7550	Ctl	M	CS-Test	Dp10	Freezing Behavior	28	66.8	36.74	9.4	8.6	7.2	11.5	8.7	21.5
114	1	D7549	Ctl	M	CS-Test	Dp10	Freezing Behavior	12	124.4	68.42	4.8	23.1	28.5	26.4	28	13.8
116	1	D7647	Ctl	M	CS-Test	Dp10	Freezing Behavior	13	36.6	20.13	0	5.7	4.2	14.3	9.1	3.2
117	1	D7648	Ctl	M	CS-Test	Dp10	Freezing Behavior	12	24.7	13.585	1.2	3.2	1	3.5	6.2	9.6
119	1	D7652	Ctl	M	CS-Test	Dp10	Freezing Behavior	18	113.9	62.645	14.3	19.7	12.5	22.9	26.4	18.1
261	1	E4641	Ctl	M	CS-Test	Dp10	Freezing Behavior	20	76	41.8	4.4	19.1	16.2	10	15.2	11
338	1	E5855	Ctl	M	CS-Test	Dp10	Freezing Behavior	21	63.3	34.815	13.2	21.5	1.3	17.9	7.2	2.1
340	1	E5856	Ctl	M	CS-Test	Dp10	Freezing Behavior	14	82.1	45.155	2.8	6.8	18.3	23.1	22	9.1
380	1	F0189	Ctl	M	CS-Test	Dp10	Freezing Behavior	16	71.5	39.325	13.8	17.2	6.4	4.6	8.6	21
382	1	F0185	Ctl	M	CS-Test	Dp10	Freezing Behavior	9	92.3	50.765	1.5	7.6	10.5	26.7	16.5	29.5
384	1	F0333	Ctl	M	CS-Test	Dp10	Freezing Behavior	15	58.8	32.34	0	10	21.9	7.2	7.2	12.6
404	1	F0340	Ctl	M	CS-Test	Dp10	Freezing Behavior	12	114.6	63.03	0	18.7	22.3	29.9	16.5	27.1
406	2	F0342	Ctl	M	CS-Test	Dp10	Freezing Behavior	16	118.8	65.34	9.5	18.7	28.7	23.9	11.8	26.2
547	1	F1595	Non-Ts	M	CS-Test	Dp10	Freezing Behavior	25	84	46.2	16.8	15.5	20	21.7	5.7	4.3
549	1	F1597	Non-Ts	M	CS-Test	Dp10	Freezing Behavior	20	110.9	60.995	9.5	19.6	18.5	28.2	14.8	20.3
1283	1	H3269	Non-Ts	M	CS-Test	Dp10	Freezing Behavior	19	98.6	54.23	4.4	15.4	24.9	13.7	22.1	18
1437	1	H6142	Non-Ts	M	CS-Test	Dp10	Freezing Behavior	9	65.9	36.245	14.3	26.9	15.9	0	3.7	5.2
1438	1	H6143	Non-Ts	M	CS-Test	Dp10	Freezing Behavior	22	55.2	30.36	7.9	16.3	8.7	13.2	6.4	2.8
260	1	E4639	Ctl	M	CS-Test	Dp10	Freezing Behavior	15	136.5	75.075	10.9	17.7	29.1	29.4	29.7	19.7
									80.55	44.3025	6.935	14.565	15.13	16.6	13.365	13.965
103	1	D7548	Ctl	M	CS	Dp10	Freezing Behavior	8	15.6	8.58	0	0	2.5	2.3	4.7	6.1
104	1	D7550	Ctl	M	CS	Dp10	Freezing Behavior	12	24.4	13.42	0	4.5	3.4	3.6	7.6	5.3
105	1	D7549	Ctl	M	CS	Dp10	Freezing Behavior	17	30.9	16.995	7.7	1.6	1.9	6.8	4	8.8
107	1	D7647	Ctl	M	CS	Dp10	Freezing Behavior	5	6.3	3.465	0	1.6	0	1.1	1	2.5
108	1	D7648	Ctl	M	CS	Dp10	Freezing Behavior	1	1.3	0.715	0	0	0	1.3	0	0
110	1	D7652	Ctl	M	CS	Dp10	Freezing Behavior	8	14.6	8.03	2.5	1.3	0	4.7	3.9	2.1
250	1	E4641	Ctl	M	CS	Dp10	Freezing Behavior	5	9.6	5.28	0	1.3	1.3	2.4	1.1	3.4
326	1	E5855	Ctl	M	CS	Dp10	Freezing Behavior	10	20.4	11.22	1.2	0	2.4	0	5.2	11.6
328	1	E5856	Ctl	M	CS	Dp10	Freezing Behavior	9	16.4	9.02	5.9	2.2	2.3	1.4	0	4.6
370	1	F0189	Ctl	M	CS	Dp10	Freezing Behavior	1	1.1	0.605	1.1	0	0	0	0	0
372	1	F0185	Ctl	M	CS	Dp10	Freezing Behavior	4	5.3	2.915	0	1.5	1.3	0	0	2.5
374	1	F0333	Ctl	M	CS	Dp10	Freezing Behavior	0	0	0	0	0	0	0	0	0
393	1	F0340	Ctl	M	CS	Dp10	Freezing Behavior	6	7.9	4.345	0	1.4	1.8	2.1	1.4	1.1
395	2	F0342	Ctl	M	CS	Dp10	Freezing Behavior	6	15.5	8.525	0	1.1	2.3	4.8	4.9	2.3
540	1	F1595	Non-Ts	M	CS	Dp10	Freezing Behavior	9	14.4	7.92	0	0	5.8	0.8	2.9	4.9
542	1	F1597	Non-Ts	M	CS	Dp10	Freezing Behavior	4	6.1	3.355	0	0	0	3.7	1.3	1.1
1276	1	H3269	Non-Ts	M	CS	Dp10	Freezing Behavior	5	6.7	3.685	1	0	0	0	4.4	1.2
1427	1	H6142	Non-Ts	M	CS	Dp10	Freezing Behavior	13	33.7	18.535	1.5	3.1	4.5	8.5	10.5	5.7
1428	1	H6143	Non-Ts	M	CS	Dp10	Freezing Behavior	6	12.3	6.765	0	1.6	1.2	0.8	5.3	3.3
249	1	E4639	Ctl	M	CS	Dp10	Freezing Behavior	6	8.6	4.73	1.2	2.5	1.7	0	0	3.2
									12.555	6.90525	1.105	1.185	1.62	2.215	2.91	3.485
164	1	D8160	Ts	M	SC-Test	Dp10	Freezing Behavior	7	15.9	8.745	7.5	4.3	1	0	3.1	0
181	1	D8511	Ts	M	SC-Test	Dp10	Freezing Behavior	10	17	9.35	1.1	2.1	6.4	1.4	2.1	3.8
183	1	D8515	Ts	M	SC-Test	Dp10	Freezing Behavior	2	5.7	3.135	4.1	0	1.5	0	0	0
310	1	E5570	Ts	M	SC-Test	Dp10	Freezing Behavior	10	21.6	11.88	3.7	3.7	0	3.7	7.9	2.6
312	1	E5571	Ts	M	SC-Test	Dp10	Freezing Behavior	5	14.9	8.195	0	3.5	0	9.8	0	1.5
335	1	E5866	Ts	M	SC-Test	Dp10	Freezing Behavior	27	42.2	23.21	1.1	6.3	6.3	9.5	6.6	12.4
376	1	F0188	Ts	M	SC-Test	Dp10	Freezing Behavior	16	58.4	32.12	3.2	6.2	19.4	12	14	3.7
379	1	F0335	Ts	M	SC-Test	Dp10	Freezing Behavior	11	29	15.95	0	5	7	9.8	0	7.2
688	1	G1127	Ts	M	SC-Test	Dp10	Freezing Behavior	2	3.8	2.09	0	0	0	0	2.4	1.4
690	1	G1128	Ts	M	SC-Test	Dp10	Freezing Behavior	12	32.1	17.655	3.4	0	8.2	3.8	4	12.8
									24.06	13.233
155	1	D8160	Ts	M	SC	Dp10	Freezing Behavior	7	17.7	9.735	2.6	2.3	4.6	4.4	1.4	2.4
173	1	D8511	Ts	M	SC	Dp10	Freezing Behavior	19	46.3	25.465	3.3	2.9	8	17.7	8.5	5.8
175	1	D8515	Ts	M	SC	Dp10	Freezing Behavior	10	16.6	9.13	0	6.2	1.5	3.5	4.3	1.1
303	1	E5570	Ts	M	SC	Dp10	Freezing Behavior	6	15.5	8.525	0	4	2.8	5.3	0	3.4
305	1	E5571	Ts	M	SC	Dp10	Freezing Behavior	1	1.8	0.99	0	0	0	0	1.8	0
323	1	E5866	Ts	M	SC	Dp10	Freezing Behavior	1	1	0.55	1	0	0	0	0	0
366	1	F0188	Ts	M	SC	Dp10	Freezing Behavior	3	11.7	6.435	1.4	0	2.5	0	0	7.7
369	1	F0335	Ts	M	SC	Dp10	Freezing Behavior	10	20.9	11.495	2.6	2.7	3.5	6.4	4.7	1
678	1	G1127	Ts	M	SC	Dp10	Freezing Behavior	6	13.8	7.59	0	0	5.1	2.9	3.5	2.3
680	1	G1128	Ts	M	SC	Dp10	Freezing Behavior	11	21.1	11.605	4.6	1.7	8.9	0	3.2	2.7
									16.64	9.152
115	1	D7551	Ts	M	CS-Test	Dp10	Freezing Behavior	22	88	48.4	13.8	26.5	19.8	17.5	2.4	8
118	1	D7651	Ts	M	CS-Test	Dp10	Freezing Behavior	19	101.3	55.715	3.7	15.5	25	18.1	13.6	25.4
337	1	E5314	Ts	M	CS-Test	Dp10	Freezing Behavior	17	36.6	20.13	11.1	3.2	2.4	8.5	5	6.4
339	1	E5315	Ts	M	CS-Test	Dp10	Freezing Behavior	17	52.6	28.93	3.2	15.6	9.8	19.6	0.6	3.8
381	1	F0186	Ts	M	CS-Test	Dp10	Freezing Behavior	6	19.6	10.78	0	6.2	7.1	0	3.4	2.9
383	1	F0332	Ts	M	CS-Test	Dp10	Freezing Behavior	14	31.1	17.105	0	6.7	10.5	3.4	9.5	1
405	1	F0339	Ts	M	CS-Test	Dp10	Freezing Behavior	18	98.6	54.23	7.2	14.4	30	6.4	22.2	18.4
548	1	F1596	Ts	M	CS-Test	Dp10	Freezing Behavior	8	41.6	22.88	4.4	21.8	10.6	3.7	0	1
691	1	G1129	Ts	M	CS-Test	Dp10	Freezing Behavior	3	5.2	2.86	1.4	0	0	0	3.8	0
1284	1	H3270	Ts	M	CS-Test	Dp10	Freezing Behavior	10	157	86.35	19.6	30	30	23.1	25.3	29
1285	1	H3271	Ts	M	CS-Test	Dp10	Freezing Behavior	18	32.1	17.655	0	7.5	4.6	8.1	2.2	9.7
1286	1	H3273	Ts	M	CS-Test	Dp10	Freezing Behavior	13	25.6	14.08	0	7.8	0	10	4	3.8
1434	1	H6054	Ts	M	CS-Test	Dp10	Freezing Behavior	6	8	4.4	0	0	0	4.4	2.6	1
1435	1	H6055	Ts	M	CS-Test	Dp10	Freezing Behavior	12	18.7	10.285	0	1.2	3	5.3	2	7.2
1436	1	H6056	Ts	M	CS-Test	Dp10	Freezing Behavior	15	103.9	57.145	29.6	20.5	5.3	14.8	24.3	9.4
1439	1	H6130	Ts	M	CS-Test	Dp10	Freezing Behavior	14	88.7	48.785	5.3	14.4	29.6	24.3	11.3	3.7
1440	1	H6131	Ts	M	CS-Test	Dp10	Freezing Behavior	18	81.2	44.66	14.3	18.3	13.7	3.4	15.4	16.2
1441	1	H6132	Ts	M	CS-Test	Dp10	Freezing Behavior	11	26.6	14.63	1.1	2.8	2.3	5.7	7.4	7.2
1442	1	H6136	Ts	M	CS-Test	Dp10	Freezing Behavior	13	46.1	25.355	5.3	4.6	2.9	12.5	4.3	16.6
1443	1	H6137	Ts	M	CS-Test	Dp10	Freezing Behavior	18	77.3	42.515	11.3	25.3	21.8	3.6	7.8	7.5
									56.99	31.3445	6.565	12.115	11.42	9.62	8.355	8.91
106	1	D7551	Ts	M	CS	Dp10	Freezing Behavior	3	8.3	4.565	0	0	3.8	2.4	0	2
109	1	D7651	Ts	M	CS	Dp10	Freezing Behavior	7	18.7	10.285	0	2	0	7	4.8	4.9
325	1	E5314	Ts	M	CS	Dp10	Freezing Behavior	0	0	0	0	0	0	0	0	0
327	1	E5315	Ts	M	CS	Dp10	Freezing Behavior	7	9.8	5.39	0	3.7	0	4.3	0	1.8
371	1	F0186	Ts	M	CS	Dp10	Freezing Behavior	5	9.6	5.28	1.5	0.3	0	1.9	4.3	1.5
373	1	F0332	Ts	M	CS	Dp10	Freezing Behavior	5	6.9	3.795	1.3	1	1	0	2.1	1.3
394	1	F0339	Ts	M	CS	Dp10	Freezing Behavior	7	18.3	10.065	0	2.2	0	1.5	2.1	12.4
541	1	F1596	Ts	M	CS	Dp10	Freezing Behavior	5	8	4.4	0	2.3	0	0	1.2	4.5
681	1	G1129	Ts	M	CS	Dp10	Freezing Behavior	2	2.7	1.485	0	0	0	0	2.7	0
1277	1	H3270	Ts	M	CS	Dp10	Freezing Behavior	12	19.1	10.505	0	2.2	2.7	3.2	6.6	4.5
1278	1	H3271	Ts	M	CS	Dp10	Freezing Behavior	0	0	0	0	0	0	0	0	0
1279	1	H3273	Ts	M	CS	Dp10	Freezing Behavior	11	22.5	12.375	3.3	2.4	11.3	2.2	1.1	2.1
1424	1	H6054	Ts	M	CS	Dp10	Freezing Behavior	10	18	9.9	0	1	2.4	5.9	4.5	4.2
1425	1	H6055	Ts	M	CS	Dp10	Freezing Behavior	10	17.8	9.79	2.4	2.6	2.1	2.9	1.5	6.4
1426	1	H6056	Ts	M	CS	Dp10	Freezing Behavior	20	29.4	16.17	1	6.2	7.9	6.5	3.4	4.4
1429	1	H6130	Ts	M	CS	Dp10	Freezing Behavior	10	21.1	11.605	0	2.8	4.6	4.7	3.1	5.9
1430	1	H6131	Ts	M	CS	Dp10	Freezing Behavior	11	18.8	10.34	1.1	5.1	1.5	4.7	1.3	5
1431	1	H6132	Ts	M	CS	Dp10	Freezing Behavior	5	8.7	4.785	0	0	0	1.9	1.3	5.4
1432	1	H6136	Ts	M	CS	Dp10	Freezing Behavior	5	10.8	5.94	3.7	0	0	4.3	2.7	0
1433	1	H6137	Ts	M	CS	Dp10	Freezing Behavior	15	39.5	21.725	2.6	7.9	9.7	7.5	5.6	6.2
									14.4	7.92	6.565	12.115	11.42	9.62	8.355	8.91
H3270 Deleted									56.99
115	1	D7551	Ts	M	CS-Test	Dp10	Freezing Behavior	22	88	48.4	13.8	26.5	19.8	17.5	2.4	8
118	1	D7651	Ts	M	CS-Test	Dp10	Freezing Behavior	19	101.3	55.715	3.7	15.5	25	18.1	13.6	25.4
337	1	E5314	Ts	M	CS-Test	Dp10	Freezing Behavior	17	36.6	20.13	11.1	3.2	2.4	8.5	5	6.4
339	1	E5315	Ts	M	CS-Test	Dp10	Freezing Behavior	17	52.6	28.93	3.2	15.6	9.8	19.6	0.6	3.8
381	1	F0186	Ts	M	CS-Test	Dp10	Freezing Behavior	6	19.6	10.78	0	6.2	7.1	0	3.4	2.9
383	1	F0332	Ts	M	CS-Test	Dp10	Freezing Behavior	14	31.1	17.105	0	6.7	10.5	3.4	9.5	1
405	1	F0339	Ts	M	CS-Test	Dp10	Freezing Behavior	18	98.6	54.23	7.2	14.4	30	6.4	22.2	18.4
548	1	F1596	Ts	M	CS-Test	Dp10	Freezing Behavior	8	41.6	22.88	4.4	21.8	10.6	3.7	0	1
691	1	G1129	Ts	M	CS-Test	Dp10	Freezing Behavior	3	5.2	2.86	1.4	0	0	0	3.8	0
1285	1	H3271	Ts	M	CS-Test	Dp10	Freezing Behavior	18	32.1	17.655	0	7.5	4.6	8.1	2.2	9.7
1286	1	H3273	Ts	M	CS-Test	Dp10	Freezing Behavior	13	25.6	14.08	0	7.8	0	10	4	3.8
1434	1	H6054	Ts	M	CS-Test	Dp10	Freezing Behavior	6	8	4.4	0	0	0	4.4	2.6	1
1435	1	H6055	Ts	M	CS-Test	Dp10	Freezing Behavior	12	18.7	10.285	0	1.2	3	5.3	2	7.2
1436	1	H6056	Ts	M	CS-Test	Dp10	Freezing Behavior	15	103.9	57.145	29.6	20.5	5.3	14.8	24.3	9.4
1439	1	H6130	Ts	M	CS-Test	Dp10	Freezing Behavior	14	88.7	48.785	5.3	14.4	29.6	24.3	11.3	3.7
1440	1	H6131	Ts	M	CS-Test	Dp10	Freezing Behavior	18	81.2	44.66	14.3	18.3	13.7	3.4	15.4	16.2
1441	1	H6132	Ts	M	CS-Test	Dp10	Freezing Behavior	11	26.6	14.63	1.1	2.8	2.3	5.7	7.4	7.2
1442	1	H6136	Ts	M	CS-Test	Dp10	Freezing Behavior	13	46.1	25.355	5.3	4.6	2.9	12.5	4.3	16.6
1443	1	H6137	Ts	M	CS-Test	Dp10	Freezing Behavior	18	77.3	42.515	11.3	25.3	21.8	3.6	7.8	7.5
									51.7263	28.4495	5.87895	11.1737	10.4421	8.91053	7.46316	7.85263

## Sheet: DBA WT
DBA wild type
Trial ID	Arena	ID	genotype	sex	condition	Strain	Events	TTL Times	TTL Duration	%freezing	Interval 1	2	3	4	5	6
535	1	F1485	Ctl	F	SC-Test	DBA	Freezing Behavior	17	85.5	47.025	6.7	20.5	19.8	11.2	11.1	16.2
611	1	G0109	WT	F	SC-Test	DBA	Freezing Behavior	17	68	37.4	10.1	8.7	2.9	8.5	27.2	10.5
613	1	G0112	WT	F	SC-Test	DBA	Freezing Behavior	19	109.9	60.445	22.4	20.9	8.8	28	16.8	13.1
992	1	G4916	WT	F	SC-Test	DBA	Freezing Behavior	13	54.3	29.865	1.7	5.7	4.7	6.9	13.6	21.6
994	1	G4918	WT	F	SC-Test	DBA	Freezing Behavior	20	62.1	34.155	3	4.4	10.1	15.4	10.2	19
1099	1	H2299	WT	F	SC-Test	DBA	Freezing Behavior	13	44.2	24.31	0	5.2	1.7	10.7	13.2	13.4
1244	1	H4425	WT	F	SC-Test	DBA	Freezing Behavior	15	38.5	21.175	2.3	14.1	9.1	5.6	4.3	3.2
1246	1	H4427	WT	F	SC-Test	DBA	Freezing Behavior	19	65	35.75	9.1	6.1	7.4	6.3	16.9	19.2
									65.9	36.245
527	1	F1485	Ctl	F	SC	DBA	Freezing Behavior	9	48.1	26.455	25	3.1	7.1	2.7	7.7	2.5
603	1	G0109	WT	F	SC	DBA	Freezing Behavior	6	165.9	91.245	25.6	28.6	29.1	27.7	25	29.9
605	1	G0112	WT	F	SC	DBA	Freezing Behavior	19	91.1	50.105	19.3	21.3	21.9	14.8	2.9	11
982	1	G4916	WT	F	SC	DBA	Freezing Behavior	18	85.9	47.245	22.6	19	9.5	18	4.4	12.3
984	1	G4918	WT	F	SC	DBA	Freezing Behavior	18	88.4	48.62	26.6	19.3	4.7	10.5	11.9	15.3
1093	1	H2299	WT	F	SC	DBA	Freezing Behavior	17	78.3	43.065	21.9	20.8	2.8	6.1	8	18.7
1236	1	H4425	WT	F	SC	DBA	Freezing Behavior	11	84.8	46.64	23.6	28.7	12.3	0	6.6	13.6
1238	1	H4427	WT	F	SC	DBA	Freezing Behavior	16	88.4	48.62	13.4	6.4	20.9	7.3	23	17.4
									91.4	50.27
534	1	F1484	Ctl	F	CS-Test	DBA	Freezing Behavior	14	141.1	77.605	16.9	25.2	27.1	30	24.1	17.8
536	1	F1486	Ctl	F	CS-Test	DBA	Freezing Behavior	18	110.5	60.775	12.2	29.8	16.9	14.7	18.7	18.2
612	1	G0111	WT	F	CS-Test	DBA	Freezing Behavior	19	67.5	37.125	5.9	9.1	9.5	19	12.6	11.5
993	1	G4917	WT	F	CS-Test	DBA	Freezing Behavior	13	164.3	90.365	26.8	29	22	29.2	28.3	29.1
1071	1	H1276	WT	F	CS-Test	DBA	Freezing Behavior	16	103.8	57.09	14	23.3	18.6	12.7	14.5	20.7
1098	1	H2298	WT	F	CS-Test	DBA	Freezing Behavior	10	131.4	72.27	28	30	29.7	29.3	6.6	7.8
1100	1	H2300	WT	F	CS-Test	DBA	Freezing Behavior	13	73.7	40.535	6.6	19.8	2.2	12.6	12.7	19.7
1243	1	H4424	WT	F	CS-Test	DBA	Freezing Behavior	9	171.8	94.49	27.2	25.3	29.5	30	30	29.9
1245	1	H4426	WT	F	CS-Test	DBA	Freezing Behavior	6	175.3	96.415	25.5	30	30	30	30	29.9
									126.6	69.63	18.1222	24.6111	20.6111	23.0556	19.7222	20.5111
526	1	F1484	Ctl	F	CS	DBA	Freezing Behavior	20	70.8	38.94	10.2	8.1	13.4	10.7	13.4	15
528	1	F1486	Ctl	F	CS	DBA	Freezing Behavior	17	58.9	32.395	4.7	11.7	13.1	8.1	4.5	16.8
604	1	G0111	WT	F	CS	DBA	Freezing Behavior	16	71.5	39.325	15.6	4.8	18.9	3.8	19.6	8.8
983	1	G4917	WT	F	CS	DBA	Freezing Behavior	21	65.9	36.245	19.4	7.9	6.2	16	2.8	13.5
1063	1	H1276	WT	F	CS	DBA	Freezing Behavior	8	22.6	12.43	1.7	3	4.8	5.7	3.7	3.7
1092	1	H2298	WT	F	CS	DBA	Freezing Behavior	15	62.7	34.485	5.1	6.5	8.1	16.7	15.7	10.6
1094	1	H2300	WT	F	CS	DBA	Freezing Behavior	9	21.9	12.045	2.7	0	7.2	4.3	4.8	2.9
1235	1	H4424	WT	F	CS	DBA	Freezing Behavior	15	71.1	39.105	18.4	0.7	12.6	17	2.4	20
1237	1	H4426	WT	F	CS	DBA	Freezing Behavior	20	67.5	37.125	24.9	9.3	4	11.5	3.4	14.4
									60	33
533	1	F1482	Ctl/WT?	M	SC-Test	DBA	Freezing Behavior	13	71	39.05	26.4	1.8	9.4	12.5	1.7	19.3
441	1	F0909	WT	M	SC-Test	DBA	Freezing Behavior	12	53.6	29.48	11.9	20	11.5	2.8	4.2	3.3
443	1	F0911	WT	M	SC-Test	DBA	Freezing Behavior	8	28.7	15.785	13.2	3.2	2.8	3.4	3.7	2.3
610	1	G0106	WT	M	SC-Test	DBA	Freezing Behavior	10	41	22.55	14.1	20.8	0	1.4	1.8	2.8
819	1	G3161	WT	M	SC-Test	DBA	Freezing Behavior	21	58.3	32.065	10.1	11.9	12.1	11.5	11.3	1.4
822	1	G3163	WT	M	SC-Test	DBA	Freezing Behavior	13	37	20.35	11.4	0	2.4	5.9	4.3	12.9
988	1	G4780	WT	M	SC-Test	DBA	Freezing Behavior	11	53.6	29.48	24.9	0	11.1	6	9.2	2.4
990	1	G4914	WT	M	SC-Test	DBA	Freezing Behavior	16	80.4	44.22	25.2	20.8	3.6	7.6	16.9	6.3
1067	1	H1871	WT	M	SC-Test	DBA	Freezing Behavior	21	87.5	48.125	17	21.8	5.1	10.2	18.8	14.7
1068	1	H1872	WT	M	SC-Test	DBA	Freezing Behavior	16	48	26.4	8.9	14.5	11.9	4.3	8.4	0
1070	1	H1874	WT	M	SC-Test	DBA	Freezing Behavior	17	50.5	27.775	12.2	6	8.5	7.2	9.2	7.4
									55.4	30.47
525	1	F1482	Ctl	M	SC	DBA	Freezing Behavior	12	62.3	34.265	24.8	7.4	2.8	11.2	6	10.1
430	1	F0909	WT	M	SC	DBA	Freezing Behavior	14	44.5	24.475	7	8.9	9.5	3.2	13.6	2.2
432	1	F0911	WT	M	SC	DBA	Freezing Behavior	14	41	22.55	2.5	14.7	4.4	1.7	5.6	12
602	1	G0106	WT	M	SC	DBA	Freezing Behavior	14	121.1	66.605	16.6	30	7.6	14.9	24.2	27.8
813	1	G3161	WT	M	SC	DBA	Freezing Behavior	11	59.8	32.89	17.3	11.5	6.2	1.9	7.1	15.8
815	1	G3163	WT	M	SC	DBA	Freezing Behavior	12	76.7	42.185	23.9	26.9	14.8	5.4	1.5	4.3
978	1	G4780	WT	M	SC	DBA	Freezing Behavior	10	24.4	13.42	3	2	16.1	1.8	1.5	0
980	1	G4914	WT	M	SC	DBA	Freezing Behavior	17	80.2	44.11	24.5	22.5	4.8	9.3	6.7	12.3
1059	1	H1871	WT	M	SC	DBA	Freezing Behavior	12	88.9	48.895	1	26.8	25.4	16	2.7	17
1060	1	H1872	WT	M	SC	DBA	Freezing Behavior	8	26.5	14.575	3.3	5.1	3	0	6.8	8.2
1062	1	H1874	WT	M	SC	DBA	Freezing Behavior	18	74.9	41.195	12.9	14.9	22.6	3	16.9	4.7
									63.7	35.035
532	1	F1481	Ctl/WT	M	CS-Test	DBA	Freezing Behavior	10	145.5	80.025	23	30	25.8	18	27.1	21.5
440	1	F0908	WT	M	CS-Test	DBA	Freezing Behavior	13	136.2	74.91	24	30	20.4	26.4	21.8	13.6
442	1	F0910	WT	M	CS-Test	DBA	Freezing Behavior	14	88.3	48.565	19.5	13.4	11.7	10.4	3.3	29.9
444	1	F0912	WT	M	CS-Test	DBA	Freezing Behavior	17	90.6	49.83	29.3	20.4	9.1	10.8	11.2	9.7
818	1	G3160	WT	M	CS-Test	DBA	Freezing Behavior	16	61.3	33.715	16.8	2.6	12.5	9.2	7.1	13.1
820	1	G3162	WT	M	CS-Test	DBA	Freezing Behavior	17	98	53.9	14	29.7	12.9	13.4	16	11.9
912	1	G4033	WT	M	CS-Test	DBA	Freezing Behavior	19	55	30.25	7.7	8.3	13.7	7.7	5.2	12.4
987	1	G4779	WT	M	CS-Test	DBA	Freezing Behavior	14	61.2	33.66	20.2	7.1	3.7	0	16.1	14.1
989	1	G4781	WT	M	CS-Test	DBA	Freezing Behavior	18	97.4	53.57	17.9	26.1	15.5	16.6	15.1	6.2
991	1	G4915	WT	M	CS-Test	DBA	Freezing Behavior	7	27.1	14.905	2.1	12.1	6.6	0	1.1	5.2
1069	1	H1873	WT	M	CS-Test	DBA	Freezing Behavior	18	60.6	33.33	6.3	12.1	14.1	17	7.7	3.5
									83.7	46.035	16.4364	17.4364	13.2727	11.7727	11.9727	12.8273
524	1	F1481	Ctl	M	CS	DBA	Freezing Behavior	11	37	20.35	4.5	0	3.2	6.2	3.8	19.4
429	1	F0908	WT	M	CS	DBA	Freezing Behavior	10	36.6	20.13	1.7	4.7	13.4	2.4	9.2	5.3
431	1	F0910	WT	M	CS	DBA	Freezing Behavior	10	34	18.7	8	15.8	3.9	2.8	3.6	0
433	1	F0912	WT	M	CS	DBA	Freezing Behavior	13	48.9	26.895	7.3	14.3	1.1	4.5	9.5	12.3
812	1	G3160	WT	M	CS	DBA	Freezing Behavior	12	73.8	40.59	28.4	24.1	0	7.4	3.2	10.6
814	1	G3162	WT	M	CS	DBA	Freezing Behavior	19	66.4	36.52	24.6	11.9	10.9	7.8	5.8	5.5
900	1	G4033	WT	M	CS	DBA	Freezing Behavior	22	77	42.35	24.3	5	13.3	13.5	7.4	13.6
977	1	G4779	WT	M	CS	DBA	Freezing Behavior	13	141.6	77.88	25.8	23.2	28	30	19.4	15.2
979	1	G4781	WT	M	CS	DBA	Freezing Behavior	16	42.7	23.485	11.1	2.6	4.3	7.5	10.3	6.8
981	1	G4915	WT	M	CS	DBA	Freezing Behavior	17	56.9	31.295	10	9.5	6.4	2.2	15.7	13
1061	1	H1873	WT	M	CS	DBA	Freezing Behavior	4	9.6	5.28	0	2.2	0	0	5.3	2.1
									56.8	31.24

## Sheet: Dp10 X DBA
Dp10 X DBA
Trial ID	Arena	ID	genotype	sex	condition	Strain	Events	TTL Times	TTL Duration	% freezing	Interval 1	2	3	4	5	6
958	1	G4606	NonTs	F	SC-Test	Dp10-DBA	Freezing Behavior	12	34.4	18.92	3.3	2	4	4.9	1.4	18.9
960	1	G4608	NonTs	F	SC-Test	Dp10-DBA	Freezing Behavior	4	16.1	8.855	0	4.7	0	0	4.7	6.7
1110	1	H2245	NonTs	F	SC-Test	Dp10-DBA	Freezing Behavior	20	78.8	43.34	5.4	16.4	8.7	7	20	21.3
1112	1	H2241	NonTs	F	SC-Test	Dp10-DBA	Freezing Behavior	10	33.6	18.48	6.4	13.8	7.9	0	0	5.6
1113	1	H2242	NonTs	F	SC-Test	Dp10-DBA	Freezing Behavior	5	14.5	7.975	0	0	10.7	0	0	3.8
1115	1	H2243	NonTs	F	SC-Test	Dp10-DBA	Freezing Behavior	15	116.1	63.855	12.6	29.7	25.3	20.5	14	14
1116	1	H2244	NonTs	F	SC-Test	Dp10-DBA	Freezing Behavior	16	58.4	32.12	1.3	4.8	20.4	18	12.8	1.1
630	1	G0425	Non-Ts	F	SC-Test	Dp10-DBA	Freezing Behavior	11	32.5	17.875	3.2	0	5.1	10.6	8.5	5.2
632	1	G0429	Non-Ts	F	SC-Test	Dp10-DBA	Freezing Behavior	16	48.8	26.84	2.9	18.5	6.3	4.7	7.6	8.8
633	1	G0430	Non-Ts	F	SC-Test	Dp10-DBA	Freezing Behavior	10	23.2	12.76	0	5.8	7.2	5.3	0	4.9
1030	1	H1183	Non-Ts	F	SC-Test	Dp10-DBA	Freezing Behavior	8	18.2	10.01	6.9	3.6	0	0	1	6.7
1478	1	H6340	Non-Ts	F	SC-Test	Dp10-DBA	Freezing Behavior	23	61.4	33.77	10.5	8.8	8.1	15.4	12.7	5.9
1480	1	H6338	Non-Ts	F	SC-Test	Dp10-DBA	Freezing Behavior	12	76.5	42.075	9.3	11.8	21	9.2	8.6	16.5
1481	1	H6341	Non-Ts	F	SC-Test	Dp10-DBA	Freezing Behavior	16	107.8	59.29	19.9	14.6	23.6	25.9	20.7	3
1520	1	H6346	Non-Ts	F	SC-Test	Dp10-DBA	Freezing Behavior	13	66.1	36.355	8.5	17.7	8.3	17.2	14.5	0
									52.4	28.82
946	1	G4606	NonTs	F	SC	Dp10-DBA	Freezing Behavior	11	49.5	27.225	17.2	2.1	4.8	8.7	3.7	13
948	1	G4608	NonTs	F	SC	Dp10-DBA	Freezing Behavior	1	1.3	0.715	0	0	0	0	0	1.3
1103	1	H2245	NonTs	F	SC	Dp10-DBA	Freezing Behavior	10	45	24.75	9.1	25.9	3.2	2.7	0	4.1
1105	1	H2241	NonTs	F	SC	Dp10-DBA	Freezing Behavior	4	12.1	6.655	0	0	0	2.2	3.6	6.4
1106	1	H2242	NonTs	F	SC	Dp10-DBA	Freezing Behavior	5	7.9	4.345	0	6	0	0	0	1.8
1108	1	H2243	NonTs	F	SC	Dp10-DBA	Freezing Behavior	18	55.1	30.305	22.5	8.4	8.6	5	5.1	5.5
1109	1	H2244	NonTs	F	SC	Dp10-DBA	Freezing Behavior	2	2.5	1.375	0	0	1.4	1	0	0
1122	1	G0425	Non-Ts	F	SC	Dp10-DBA	Freezing Behavior	6	13.3	7.315	3.1	0	0	2.5	6.2	1.4
622	1	G0429	Non-Ts	F	SC	Dp10-DBA	Freezing Behavior	3	7.5	4.125	0	1.8	3.2	0	2.4	0
624	1	G0430	Non-Ts	F	SC	Dp10-DBA	Freezing Behavior	12	29.7	16.335	12.5	5.9	2.2	2	3.1	4
625	1	H1183	Non-Ts	F	SC	Dp10-DBA	Freezing Behavior	1	3.1	1.705	0	0	0	0	0	3.1
1021	1	H6340	Non-Ts	F	SC	Dp10-DBA	Freezing Behavior	12	119.3	65.615	23.4	30	27.2	14.1	16.3	8.3
1469	1	H6338	Non-Ts	F	SC	Dp10-DBA	Freezing Behavior	13	50.3	27.665	13.1	6.5	16.7	5.9	1.7	6.4
1471	1	H6341	Non-Ts	F	SC	Dp10-DBA	Freezing Behavior	17	123.4	67.87	26.5	23.1	28.7	17.2	9.1	18.8
1472	1	H6346	Non-Ts	F	SC	Dp10-DBA	Freezing Behavior	10	32	17.6	7.8	9.7	9.2	0	5.4	0
									36.8	20.24
962	1	G4610	NonTs	F	CS-Test	Dp10-DBA	Freezing Behavior	18	64.7	35.585	9.6	6.6	9.1	16.5	10.8	12.1
1123	1	H2396	NonTs	F	CS-Test	Dp10-DBA	Freezing Behavior	14	79.1	43.505	5.1	15	21.8	11.3	20	6
1125	1	H2397	NonTs	F	CS-Test	Dp10-DBA	Freezing Behavior	14	106.6	58.63	15.5	9.7	21.5	16.1	26.8	17
1126	1	H2398	NonTs	F	CS-Test	Dp10-DBA	Freezing Behavior	15	103.8	57.09	12.2	26.2	16.1	16.9	22	10.6
1128	1	H2400	NonTs	F	CS-Test	Dp10-DBA	Freezing Behavior	19	82.4	45.32	8.7	11.7	14.2	17.6	13.4	16.9
567	1	F1593	Non-Ts	F	CS-Test	Dp10-DBA	Freezing Behavior	15	91.4	50.27	8.3	22.6	10.4	7.7	22.9	19.5
569	1	F1594	Non-Ts	F	CS-Test	Dp10-DBA	Freezing Behavior	13	60.2	33.11	2.3	3.8	19.8	17.6	16.7	0
1028	1	H1184	Non-Ts	F	CS-Test	Dp10-DBA	Freezing Behavior	10	78.9	43.395	12.8	14.1	25.4	2.2	3.6	20.8
1088	1	H1869	Non-Ts	F	CS-Test	Dp10-DBA	Freezing Behavior	18	56.1	30.855	4.6	6.3	14.6	9.7	18	3
1090	1	H1870	Non-Ts	F	CS-Test	Dp10-DBA	Freezing Behavior	14	85.5	47.025	1.1	17.1	22.2	17.5	21.7	5.9
1255	1	H4420	Non-Ts	F	CS-Test	Dp10-DBA	Freezing Behavior	17	135.1	74.305	12.2	21	26	21.9	28.2	25.8
1404	1	H6068	Non-Ts	F	CS-Test	Dp10-DBA	Freezing Behavior	12	120.7	66.385	8.9	29.2	18.8	30	25.3	8.5
1405	1	H6069	Non-Ts	F	CS-Test	Dp10-DBA	Freezing Behavior	11	101.6	55.88	12.3	21.8	11	15.5	30	11
1473	1	H5748	Non-Ts	F	CS-Test	Dp10-DBA	Freezing Behavior	17	72.1	39.655	8.3	19.6	3.5	9.3	11.6	19.7
1475	1	H5749	Non-Ts	F	CS-Test	Dp10-DBA	Freezing Behavior	18	65.6	36.08	11.5	28.9	6.7	5.8	6.7	5.9
1477	1	H5750	Non-Ts	F	CS-Test	Dp10-DBA	Freezing Behavior	17	72.4	39.82	9.7	27.5	2.1	14.9	6.7	11.5
									86.0125	47.3069	8.94375	17.5688	15.2	14.4063	17.775	12.1375
950	1	G4610	NonTs	F	CS	Dp10-DBA	Freezing Behavior	4	7.1	3.905	0	0	2.3	3.6	1.2	0
1117	1	H2396	NonTs	F	CS	Dp10-DBA	Freezing Behavior	12	23.3	12.815	0	3.7	4.9	5.4	8	1.3
1119	1	H2397	NonTs	F	CS	Dp10-DBA	Freezing Behavior	2	3.3	1.815	0	0	0	0	1.3	1.9
1120	1	H2398	NonTs	F	CS	Dp10-DBA	Freezing Behavior	12	21	11.55	1	1.3	1.4	5.5	4.9	6.8
1122	1	H2400	NonTs	F	CS	Dp10-DBA	Freezing Behavior	0	0	0	0	0	0	0	0	0
556	1	F1593	Non-Ts	F	CS	Dp10-DBA	Freezing Behavior	4	6.3	3.465	0	2.7	0	0	1.3	2.3
558	1	F1594	Non-Ts	F	CS	Dp10-DBA	Freezing Behavior	2	6.4	3.52	0	0	0	0	0	6.4
1019	1	H1184	Non-Ts	F	CS	Dp10-DBA	Freezing Behavior	6	16	8.8	0	0	2	2.4	5.1	6.5
1080	1	H1869	Non-Ts	F	CS	Dp10-DBA	Freezing Behavior	6	11.5	6.325	0	0	0.7	7.3	1.9	1.6
1082	1	H1870	Non-Ts	F	CS	Dp10-DBA	Freezing Behavior	3	6.4	3.52	0	0	1.9	0	4.5	0
1247	1	H4420	Non-Ts	F	CS	Dp10-DBA	Freezing Behavior	11	30.3	16.665	1.7	6.2	3.4	7.8	6.3	4.9
1393	1	H6068	Non-Ts	F	CS	Dp10-DBA	Freezing Behavior	7	20.8	11.44	0	0	2.9	6.4	10.1	1.3
1394	1	H6069	Non-Ts	F	CS	Dp10-DBA	Freezing Behavior	5	10.7	5.885	1.4	3.4	1.3	4.5	0	0
		H5748						8	15.4	8.47	2.7	0	1.9	3.4	3.2	4.1
		H5749						10	21.1	11.605	4.7	1.1	0	2.5	4.6	8.2
		H5750						8	18.7	10.285	0	1.3	3.7	5.5	3.6	4.5
									13.6437	7.50406
631	1	G0426	Ts	F	SC-Test	Dp10-DBA	Freezing Behavior	3	6.6	3.63	0	0	4.3	2.3	0	0
959	1	G4607	Ts	F	SC-Test	Dp10-DBA	Freezing Behavior	4	9.6	5.28	1	0	0	4.8	0	3.8
1029	1	H1182	Ts	F	SC-Test	Dp10-DBA	Freezing Behavior	16	78.2	43.01	7.8	11	11.5	10.2	23.7	14.2
1111	1	H2246	Ts	F	SC-Test	Dp10-DBA	Freezing Behavior	4	9.9	5.445	0	0	5.1	1	3.8	0
1114	1	H2247	Ts	F	SC-Test	Dp10-DBA	Freezing Behavior	13	67.2	36.96	0	3.9	3.3	16.2	20.9	22.9
1258	1	H4423	Ts	F	SC-Test	Dp10-DBA	Freezing Behavior	6	18.5	10.175	1.3	5.9	0	0	11.2	0
1479	1	H6337	Ts	F	SC-Test	Dp10-DBA	Freezing Behavior	8	26.9	14.795	0	0.9	3	0	7.2	15.8
1519	1	H6347	TS	F	SC-Test	Dp10-DBA	Freezing Behavior	16	59.5	32.725	5.5	4.2	4.2	14	15.9	15.7
1521	1	H6348	Ts	F	SC-Test	Dp10-DBA	Freezing Behavior	15	47.3	26.015	13.6	4.7	13	9.5	0	6.5
									35.9667	19.7817
623	1	G0426	Ts	F	SC	Dp10-DBA	Freezing Behavior	2	2.8	1.54	2.8	0	0	0	0	0
947	1	G4607	Ts	F	SC	Dp10-DBA	Freezing Behavior	9	26.2	14.41	1	2.8	3.1	3.9	3.9	11.4
1020	1	H1182	Ts	F	SC	Dp10-DBA	Freezing Behavior	10	38.2	21.01	11.6	0	1.4	0	12.6	12.5
1104	1	H2246	Ts	F	SC	Dp10-DBA	Freezing Behavior	6	36.8	20.24	1.8	22.5	0.9	3	2.5	6.1
1107	1	H2247	Ts	F	SC	Dp10-DBA	Freezing Behavior	12	51	28.05	1.4	1.2	1.2	11.4	7.8	27.9
1250	1	H4423	Ts	F	SC	Dp10-DBA	Freezing Behavior	4	5.9	3.245	2.7	1.6	0	0	0	1.6
1470	1	H6337	Ts	F	SC	Dp10-DBA	Freezing Behavior	7	13.3	7.315	2.5	3.2	1.5	2.7	1.4	1.9
1509	1	H6347	TS	F	SC	Dp10-DBA	Freezing Behavior	8	14.6	8.03	2.9	3.3	3.2	5.2	0	0
1511	1	H6348	Ts	F	SC	Dp10-DBA	Freezing Behavior	10	21.4	11.77	1.8	1.6	3.1	2	5.3	7.5
									23.3556	12.8456
568	1	F1592	Ts	F	CS-Test	Dp10-DBA	Freezing Behavior	12	64.1	35.255	0	7.6	0.2	14.2	23.2	18.9
961	1	G4609	Ts	F	CS-Test	Dp10-DBA	Freezing Behavior	12	27.5	15.125	0	2.3	2.7	6.6	7.6	8.3
1027	1	H1181	Ts	F	CS-Test	Dp10-DBA	Freezing Behavior	13	74	40.7	6.7	17.4	12	11.1	16	10.9
1089	1	H1868	Ts	F	CS-Test	Dp10-DBA	Freezing Behavior	16	38.1	20.955	8.2	2.6	6.9	0	6.2	14.3
1124	1	H2399	Ts	F	CS-Test	Dp10-DBA	Freezing Behavior	19	125.9	69.245	13.2	20	26.2	24.3	16.1	26
1127	1	H2401	Ts	F	CS-Test	Dp10-DBA	Freezing Behavior	7	21.2	11.66	0	2.6	0	12.2	0.7	5.8
1256	1	H4421	Ts	F	CS-Test	Dp10-DBA	Freezing Behavior	0	0	0	0	0	0	0	0	0
1403	1	H6067	Ts	F	CS-Test	Dp10-DBA	Freezing Behavior	17	70.2	38.61	4.4	16.8	22.1	18.3	4.3	4.2
1474	1	H5751	Ts	F	CS-Test	Dp10-DBA	Freezing Behavior	13	74.1	40.755	18.5	12.1	20.1	16.8	1.4	5.1
1476	1	H5752	Ts	F	CS-Test	Dp10-DBA	Freezing Behavior	13	107.9	59.345	9.1	16	28.9	13	26.5	14.4
									60.3	33.165	6.01	9.74	11.91	11.65	10.2	10.79
557	1	F1592	Ts	F	CS	Dp10-DBA	Freezing Behavior	5	6.6	3.63	3.3	1.1	1	1.1	0	0
949	1	G4609	Ts	F	CS	Dp10-DBA	Freezing Behavior	2	2.1	1.155	0	0	1	0	0	1
1018	1	H1181	Ts	F	CS	Dp10-DBA	Freezing Behavior	4	5.8	3.19	0	2.5	0	0	3.4	0
1081	1	H1868	Ts	F	CS	Dp10-DBA	Freezing Behavior	4	9.1	5.005	0	0	0	0	4.6	4.6
1118		H2399	Ts	F	CS	Dp10-DBA	Freezing Behavior	3	8	4.4	0	2.1	0	0.1	4.3	1.4
1121	1	H2401	Ts	F	CS	Dp10-DBA	Freezing Behavior	4	8.9	4.895	0	0	2.9	2.6	1.4	1.9
1248	1	H4421	Ts	F	CS	Dp10-DBA	Freezing Behavior	12	26.8	14.74	1.1	1.9	3.1	8	2.6	10
1392	1	H6067	Ts	F	CS	Dp10-DBA	Freezing Behavior	7	20.9	11.495	0	2.2	3.9	8.1	0	6.8
1465	1	H5751	Ts	F	CS	Dp10-DBA	Freezing Behavior	13	26	14.3	1.7	2.4	6.6	0	9.6	5.6
1467	1	H5752	Ts	F	CS	Dp10-DBA	Freezing Behavior	7	12.1	6.655	1.3	0.1	6	2.4	1.2	1
									12.63	6.9465
626	1	G0227	Non-Ts	M	SC-Test	Dp10-DBA	Freezing Behavior	5	9.1	5.005	3	1.5	0	3.3	0	1.2
628	1	G0228	Non-Ts	M	SC-Test	Dp10-DBA	Freezing Behavior	7	15.7	8.635	6.3	1.2	0	1.4	1.5	5.2
692	1	G1183	Non-Ts	M	SC-Test	Dp10-DBA	Freezing Behavior	3	13.9	7.645	0	7.9	0	5.9	0	0
1087	1	H1867	Non-Ts	M	SC-Test	Dp10-DBA	Freezing Behavior	7	18.7	10.285	8.4	0	0	1.3	2.7	6.3
1401	1	H6065	Non-Ts	M	SC-Test	Dp10-DBA	Freezing Behavior	11	41.2	22.66	12.4	9.9	6.4	0	12.5	0
1516	1	H6335	Non-Ts	M	SC-Test	Dp10-DBA	Freezing Behavior	12	44.6	24.53	1	1.2	4.1	12.7	2.8	22.7
1518	1	H6339	Non-Ts	M	SC-Test	Dp10-DBA	Freezing Behavior	16	80.7	44.385	12.4	18.4	13.3	10.4	11.6	14.7
1102	1	H2240	NonTs	M	SC-Test	Dp10-DBA	Freezing Behavior	16	27.2	14.96	2.3	5.1	2.7	6.6	1.4	9.1
1241	1	H4418	NonTs	M	SC-Test	Dp10-DBA	Freezing Behavior	20	86.4	47.52	7.5	14.8	9.8	13.9	17.5	22.9
									37.5	20.625
618	1	G0227	Non-Ts	M	SC	Dp10-DBA	Freezing Behavior	8	21.8	11.99	3.2	0	6.9	0	1.2	10.5
620	1	G0228	Non-Ts	M	SC	Dp10-DBA	Freezing Behavior	9	29	15.95	14.3	8.7	3.3	0	1.4	1.3
682	1	G1183	Non-Ts	M	SC	Dp10-DBA	Freezing Behavior	2	5.1	2.805	0	1.3	0	0	3.7	0
1079	1	H1867	Non-Ts	M	SC	Dp10-DBA	Freezing Behavior	8	20.6	11.33	2.7	6.5	1.2	0.4	6.1	3.6
1390	1	H6065	Non-Ts	M	SC	Dp10-DBA	Freezing Behavior	8	18.5	10.175	4.1	4.5	0	7.9	0	2.1
1506	1	H6335	Non-Ts	M	SC	Dp10-DBA	Freezing Behavior	15	45.9	25.245	15.6	10.5	11.5	6.6	1.7	0
1508	1	H6339	Non-Ts	M	SC	Dp10-DBA	Freezing Behavior	7	125.9	69.245	25.9	30	28	23.5	9.8	8.7
1096	1	H2240	NonTs	M	SC	Dp10-DBA	Freezing Behavior	13	32	17.6	0	15.4	5.2	3.9	1.6	5.9
1233	1	H4418	NonTs	M	SC	Dp10-DBA	Freezing Behavior	5	14	7.7	4.5	0	3	2.3	1.2	2.8
									34.7556	19.1156
566	1	F1591	Non-Ts	M	CS-Test	Dp10-DBA	Freezing Behavior	19	57.9	31.845	14.4	8.3	17.3	4.2	6.2	7.6
694	1	G1184	Non-Ts	M	CS-Test	Dp10-DBA	Freezing Behavior	13	102.6	56.43	4.2	20.1	27.1	16.2	10	25
696	1	G1185	Non-Ts	M	CS-Test	Dp10-DBA	Freezing Behavior	15	117.6	64.68	14	23.3	17.5	19.8	25.2	17.9
1024	1	H1179	Non-Ts	M	CS-Test	Dp10-DBA	Freezing Behavior	9	158.4	87.12	20.4	26.5	28.3	30	28.1	25.1
1026	1	H1180	Non-Ts	M	CS-Test	Dp10-DBA	Freezing Behavior	16	77.4	42.57	8.1	20.1	13	12.6	4.2	19.5
1397	1	H5745	Non-Ts	M	CS-Test	Dp10-DBA	Freezing Behavior	13	103.4	56.87	7.9	23.5	25.7	22.8	20.6	3
1512	1	H6342	Non-Ts	M	CS-Test	Dp10-DBA	Freezing Behavior	13	154.3	84.865	22.2	29.6	28.8	25.6	23	25
1513	1	H6343	Non-Ts	M	CS-Test	Dp10-DBA	Freezing Behavior	17	87.1	47.905	7.7	12.8	19.5	21.1	14.7	11.2
1515	1	H6344	Non-Ts	M	CS-Test	Dp10-DBA	Freezing Behavior	10	49.2	27.06	9.1	24.7	11.8	1.6	2	0
									100.878	55.4828	12	20.9889	21	17.1	14.8889	14.9222
555	1	F1591	Non-Ts	M	CS	Dp10-DBA	Freezing Behavior	12	31.5	17.325	1.1	4.1	3.3	13.5	5.3	4.2
684	1	G1184	Non-Ts	M	CS	Dp10-DBA	Freezing Behavior	2	4.3	2.365	0	0	0	0	1.4	2.9
686	1	G1185	Non-Ts	M	CS	Dp10-DBA	Freezing Behavior	9	20.4	11.22	1.9	0	4.2	2.7	10.1	1.4
1015	1	H1179	Non-Ts	M	CS	Dp10-DBA	Freezing Behavior	4	5.4	2.97	1.1	0	1.2	0	2	1
1017	1	H1180	Non-Ts	M	CS	Dp10-DBA	Freezing Behavior	5	15.8	8.69	7.1	3.6	0	1	0	4
1386	1	H5745	Non-Ts	M	CS	Dp10-DBA	Freezing Behavior	11	19.5	10.725	4.2	3.8	3.1	0	2.8	5.7
1502	1	H6342	Non-Ts	M	CS	Dp10-DBA	Freezing Behavior	9	23.1	12.705	0	4.2	4.5	0	12.2	2.2
1503	1	H6343	Non-Ts	M	CS	Dp10-DBA	Freezing Behavior	6	12.1	6.655	6.1	0	0	0	2.4	3.7
1505	1	H6344	Non-Ts	M	CS	Dp10-DBA	Freezing Behavior	4	5.7	3.135	2.5	1	0	1	1.1	0
									15.3111	8.42111
1517	1	H6336	Ts	M	SC-Test/CS?	Dp10-DBA	Freezing Behavior	7	20.4	11.22	0	2.7	6.2	9.3	2.2	0
627	1	G0427	Ts	M	SC-Test	Dp10-DBA	Freezing Behavior	10	35.5	19.525	5	0	0	6.1	8.3	16.2
629	1	G0428	Ts	M	SC-Test	Dp10-DBA	Freezing Behavior	10	25.5	14.025	2.5	3	0	6.6	2.5	10.9
693	1	G0922	Ts	M	SC-Test	Dp10-DBA	Freezing Behavior	5	13.2	7.26	0	0	5.9	5	1.2	1.1
1086	1	H1866	Ts	M	SC-Test	Dp10-DBA	Freezing Behavior	9	20.5	11.275	1.4	2.2	3.4	0	5.4	8.1
1101	1	H2239	Ts	M	SC-Test	Dp10-DBA	Freezing Behavior	19	61.1	33.605	4.3	12.6	14.9	11.5	14.1	3.7
1242	1	H4419	Ts	M	SC-Test	Dp10-DBA	Freezing Behavior	15	53	29.15	12.8	3.3	6.5	6.7	17.6	6.2
1400	1	H6064	Ts	M	SC-Test	Dp10-DBA	Freezing Behavior	7	13.9	7.645	3.8	7.8	1.1	0	0	1.1
1402	1	H6066	Ts	M	SC-Test	Dp10-DBA	Freezing Behavior	10	17	9.35	0	1	2.4	3.2	6.8	3.5
									28.9	15.895
1507	1	H6336	Ts	M	SC	Dp10-DBA	Freezing Behavior	8	71.1	39.105	18.6	29.2	16.5	5.6	0	1.2
619	1	G0427	Ts	M	SC	Dp10-DBA	Freezing Behavior	4	13.8	7.59	7.5	1.8	0	0	0	4.5
621	1	G0428	Ts	M	SC	Dp10-DBA	Freezing Behavior	6	23.8	13.09	6.9	5	7.4	4.5	0	0
683	1	G0922	Ts	M	SC	Dp10-DBA	Freezing Behavior	5	9.2	5.06	2.8	0	1.8	1.8	0	2.7
1078	1	H1866	Ts	M	SC	Dp10-DBA	Freezing Behavior	12	40.7	22.385	9.6	9	0	7	4.6	10.5
1095	1	H2239	Ts	M	SC	Dp10-DBA	Freezing Behavior	8	15.7	8.635	0	1	0	7.7	4	3
1234	1	H4419	Ts	M	SC	Dp10-DBA	Freezing Behavior	3	3.2	1.76	2.2	0	0	0	1	0
1389	1	H6064	Ts	M	SC	Dp10-DBA	Freezing Behavior	4	12.2	6.71	0	0	4	1.6	1.5	5.1
1391	1	H6066	Ts	M	SC	Dp10-DBA	Freezing Behavior	16	42.9	23.595	13.3	2.8	3.4	8.7	8.4	6.3
									20.1875	11.1031
565	1	F1590	Ts	M	CS-Test	Dp10-DBA	Freezing Behavior	16	60.2	33.11	10.8	6.3	7.7	9.5	20.8	5.2
695	1	G0923	Ts	M	CS-Test	Dp10-DBA	Freezing Behavior	17	94.3	51.865	9.7	17.9	18.8	5.9	15.7	26.2
870	1	G3819	Ts	M	CS-Test	Dp10-DBA	Freezing Behavior	19	97.6	53.68	4	12	13.9	27.6	16.4	23.7
871	1	G3820	Ts	M	CS-Test	Dp10-DBA	Freezing Behavior	15	71.2	39.16	2.6	17.7	17.2	15.5	14	4.2
1025	1	H1178	Ts	M	CS-Test	Dp10-DBA	Freezing Behavior	13	98	53.9	6.9	29.5	4.1	24.5	13.9	19.1
1398	1	H5746	Ts	M	CS-Test	Dp10-DBA	Freezing Behavior	13	25.2	13.86	0	1	5.7	7.1	4.7	6.7
1399	1	H5747	Ts	M	CS-Test	Dp10-DBA	Freezing Behavior	21	88.5	48.675	10.4	15.8	28.5	12.6	10.2	10.9
1514	1	H6345	Ts	M	CS-Test	Dp10-DBA	Freezing Behavior	11	47.3	26.015	3.7	0	8.4	24.4	10.7	0
									72.7875	40.0331	6.0125	12.525	13.0375	15.8875	13.3	12
554	1	F1590	Ts	M	CS	Dp10-DBA	Freezing Behavior	8	34.9	19.195	7.2	0	0	14.4	8	5.3
685	1	G0923	Ts	M	CS	Dp10-DBA	Freezing Behavior	5	6.5	3.575	3.7	0	1.1	0	1.6	0
857	1	G3819	Ts	M	CS	Dp10-DBA	Freezing Behavior	6	14.3	7.865	3.3	4.2	0	1	4.7	1
858	1	G3820	Ts	M	CS	Dp10-DBA	Freezing Behavior	5	9.4	5.17	0	0	2.1	0	6.2	1
1016	1	H1178	Ts	M	CS	Dp10-DBA	Freezing Behavior	6	14.1	7.755	0	0	1.5	4.7	6.5	1.4
1387	1	H5746	Ts	M	CS	Dp10-DBA	Freezing Behavior	12	25	13.75	3.7	2.3	4.5	2.9	9.2	2.4
1388	1	H5747	Ts	M	CS	Dp10-DBA	Freezing Behavior	6	16.5	9.075	7.3	1.9	0	2.9	1.4	2.9
1504	1	H6345	Ts	M	CS	Dp10-DBA	Freezing Behavior	6	11.1	6.105	0	0	1.5	2.5	2.8	4.3
									16.475	9.06125
1322	1	H3135		M	SC-Test	Dp10-DBA	Freezing Behavior	14	64.8	35.64
1323	1	H3133		M	SC-Test	Dp10-DBA	Freezing Behavior	9	21.9	12.045
1324	1	H3134		M	SC-Test	Dp10-DBA	Freezing Behavior	14	67.9	37.345
1311	1	H3135		M	SC	Dp10-DBA	Freezing Behavior	4	6	3.3
1312	1	H3133		M	SC	Dp10-DBA	Freezing Behavior	9	34.6	19.03
1313	1	H3134		M	SC	Dp10-DBA	Freezing Behavior	10	34.9	19.195
									13.6437	7.50406
										0
1319	1	H3137		F	SC-Test	Dp10-DBA	Freezing Behavior	4	26.8	14.74
1320	1	H3136		F	SC-Test	Dp10-DBA	Freezing Behavior	7	15.9	8.745
1321	1	H3138		F	SC-Test	Dp10-DBA	Freezing Behavior	15	61.7	33.935
1308	1	H3137		F	SC	Dp10-DBA	Freezing Behavior	8	25	13.75
1309	1	H3136		F	SC	Dp10-DBA	Freezing Behavior	15	34.7	19.085
1310	1	H3138		F	SC	Dp10-DBA	Freezing Behavior	5	14.4	7.92

## Sheet: Dp17 3 mo
Dp17, ~3 month old
Trial ID	Arena	ID	genotype	sex	condition	Strain	Events	TTL Times	TTL Duration	% freezing	Interval 1	2	3	4	5	6
36	1	D4900	Ctl	F	SC-Test	Dp17	Freezing Behavior	6	10.7	5.885	1.5	6.4	0	2.8	0	0
55	1	D7439	Ctl	F	SC-Test	Dp17	Freezing Behavior	6	7.4	4.07	0	1.1	0	0	4.1	2.2
129	1	D7407	Ctl	F	SC-Test	Dp17	Freezing Behavior	11	19.8	10.89	1	3	3.1	2.9	4.5	5.3
151	1	D7979	Ctl	F	SC-Test	Dp17	Freezing Behavior	12	129.2	71.06	7.3	23.4	18.1	20.7	30	29.9
153	1	D7980	Ctl	F	SC-Test	Dp17	Freezing Behavior	22	62	34.1	10.1	16.5	12.2	10.3	4.4	8.6
201	1	D8619	Ctl	F	SC-Test	Dp17	Freezing Behavior	18	53	29.15	4.2	15	8.4	4.5	9.9	11
202	1	D8620	Ctl	F	SC-Test	Dp17	Freezing Behavior	5	7.7	4.235	0	0	1.9	1.3	0	4.4
204	1	D8621	Ctl	F	SC-Test	Dp17	Freezing Behavior	12	33.2	18.26	4.7	4	5.4	5.8	5.5	7.8
215	1	D8805	Ctl	F	SC-Test	Dp17	Freezing Behavior	3	6	3.3	0	0	0	6	0	0
217	1	E8806	Ctl	F	SC-Test	Dp17	Freezing Behavior	10	45.9	25.245	0	11.6	13.2	21.2	0	0
412	1	F0346	Ctl	F	SC-Test	Dp17	Freezing Behavior	21	62.5	34.375	1	16.8	9.1	7.3	18.7	9.5
492	1	F0768	Ctl	F	SC-Test	Dp17	Freezing Behavior	13	25	13.75	0	4.8	4	8.5	3.4	4.3
									38.5	21.175	2.48333	8.55	6.28333	7.60833	6.70833	6.91667
24	1	D4900	Ctl	F	SC	Dp17	Freezing Behavior	15	42.8	23.54	0	1.8	10.5	8	10.5	12
47	1	D7439	Ctl	F	SC	Dp17	Freezing Behavior	6	10.2	5.61	4.8	2.4	3	0	0	0
122	1	D7407	Ctl	F	SC	Dp17	Freezing Behavior	9	15.3	8.415	0	0	5	5	3.5	1.8
141	1	D7979	Ctl	F	SC	Dp17	Freezing Behavior	22	62.4	34.32	5.1	4.2	13.7	7.3	10	22
143	1	D7980	Ctl	F	SC	Dp17	Freezing Behavior	14	36.2	19.91	3.4	1.8	7.3	4	16.2	3.5
193	1	D8619	Ctl	F	SC	Dp17	Freezing Behavior	14	28.5	15.675	2.6	6.9	3.4	10	0	5.6
194	1	D8620	Ctl	F	SC	Dp17	Freezing Behavior	12	24.9	13.695	3.7	3.7	0	2.3	10.6	4.5
196	1	D8621	Ctl	F	SC	Dp17	Freezing Behavior	9	17.7	9.735	2.3	0	7.6	4.3	3.6	0
206	1	D8805	Ctl	F	SC	Dp17	Freezing Behavior	5	10.3	5.665	3.2	0	1.2	5.8	0	0
208	1	D8806	Ctl	F	SC	Dp17	Freezing Behavior	14	28.5	15.675	2.4	3.7	1.2	1.3	7.8	12.1
407	1	F0346	Ctl	F	SC	Dp17	Freezing Behavior	11	31.3	17.215	1.5	5	16.1	0	6.2	2.4
480	1	F0768	Ctl	F	SC	Dp17	Freezing Behavior	12	36.4	20.02	14.8	3.1	2.8	1	6.8	8
									28.7	15.785
34	1	D4899	Ctl	F	CS-Test	Dp17	Freezing Behavior	6	155	85.25	6.2	30	29.6	30	30	29.2
42	1	D4903	Ctl	F	CS-Test	Dp17	Freezing Behavior	19	97.9	53.845	9.3	5.6	17.3	18.3	22.6	24.6
130	1	D7434	Ctl	F	CS-Test	Dp17	Freezing Behavior	17	89.9	49.445	0	8.3	15.9	29.1	15.2	21.3
131	1	D7435	Ctl	F	CS-Test	Dp17	Freezing Behavior	19	80.5	44.275	0	5.8	11	20.1	22.1	21.5
134	1	D7438	Ctl	F	CS-Test	Dp17	Freezing Behavior	23	67.5	37.125	0	11.1	18.3	8.8	14.3	15
146	1	D7986	Ctl	F	CS-Test	Dp17	Freezing Behavior	23	64.9	35.695	6.9	10.8	11.4	9.7	14.7	11.5
148	1	D7987	Ctl	F	CS-Test	Dp17	Freezing Behavior	24	37	20.35	7.3	7.5	6.6	3.1	8.1	4.3
219	1	E4254	Ctl	F	CS-Test	Dp17	Freezing Behavior	21	51.9	28.545	3.9	6.1	6.9	12.2	14.5	8.3
221	1	E4260	Ctl	F	CS-Test	Dp17	Freezing Behavior	18	114.7	63.085	24.3	24.6	24.9	7	15.1	18.8
267	1	E4488	Ctl	F	CS-Test	Dp17	Freezing Behavior	15	74.1	40.755	1.1	16.2	12.7	14.7	7	22.4
414	1	F0349	Ctl	F	CS-Test	Dp17	Freezing Behavior	13	28	15.4	4.6	6.5	8.1	1.4	1.4	6
495	1	F1064	Ctl	F	CS-Test	Dp17	Freezing Behavior	21	123.6	67.98	6.2	24.7	28.7	20.7	27.2	16.2
416	1	F0350	Ctl	F	CS-Test	Dp17	Freezing Behavior	14	131	72.05	7.6	24	23.2	26.5	25.6	24.2
									85.8	47.19	5.95385	13.9385	16.5077	15.5077	16.7538	17.1769
22	1	D4899	Ctl	F	CS	Dp17	Freezing Behavior	8	23.8	13.09	0	1	5.9	1.4	8.3	7.1
31	1	D4903	Ctl	F	CS	Dp17	Freezing Behavior	9	14.9	8.195	1	2.3	3.5	7	0	1.1
123	1	D7434	Ctl	F	CS	Dp17	Freezing Behavior	5	9.9	5.445	2.6	2.3	2.8	0	0	2.1
124	1	D7435	Ctl	F	CS	Dp17	Freezing Behavior	8	13.3	7.315	0	0	3.1	5.2	1.8	3.2
127	1	D7438	Ctl	F	CS	Dp17	Freezing Behavior	8	9.8	5.39	1.4	1.2	0	2.4	2.5	2.3
136	1	D7986	Ctl	F	CS	Dp17	Freezing Behavior	13	20.2	11.11	3.4	3	5.8	2.2	4.8	1
138	1	D7987	Ctl	F	CS	Dp17	Freezing Behavior	9	15.1	8.305	1.6	1	4.1	0	2.6	5.7
210	1	E4254	Ctl	F	CS	Dp17	Freezing Behavior	5	6.1	3.355	0	0	2.4	1.3	2.4	0
212	1	E4260	Ctl	F	CS	Dp17	Freezing Behavior	16	26.7	14.685	3.7	5.3	5.6	3.4	2.2	6.6
256	1	E4488	Ctl	F	CS	Dp17	Freezing Behavior	1	1.2	0.66	0	1.2	0	0	0	0
409	1	F0349	Ctl	F	CS	Dp17	Freezing Behavior	14	32.5	17.875	3.5	0	6.4	7.6	6.5	8.5
411	1	F0350	Ctl	F	CS	Dp17	Freezing Behavior	4	5.9	3.245	1.3	0	0	1.8	0	2.8
483	1	F1064	Ctl	F	CS	Dp17	Freezing Behavior	5	8.8	4.84	0	3.2	3.1	1.3	0	1.1
									14.5	7.975	5.95385	13.9385	16.5077	15.5077	16.7538	17.1769
37	2	D4902	Ts	F	SC-Test	Dp17	Freezing Behavior	8	11.8	6.49	2.6	4.1	1.7	3.4	0	0
53	1	D7167	Ts	F	SC-Test	Dp17	Freezing Behavior	13	46.5	25.575	1.1	1.4	8.2	8.2	17.3	10.3
54	1	D7168	Ts	F	SC-Test	Dp17	Freezing Behavior	8	19.4	10.67	9.2	1.3	0	5.6	0	3.2
128	1	D7406	Ts	F	SC-Test	Dp17	Freezing Behavior	21	56.3	30.965	3.2	9.6	13.1	9.8	9.4	11.2
150	1	D7753	Ts	F	SC-Test	Dp17	Freezing Behavior	13	28	15.4	9.9	9	1.2	4.5	2.4	1
152	1	D7981	Ts	F	SC-Test	Dp17	Freezing Behavior	18	53.8	29.59	7.1	11.6	12.8	15.1	0	7.2
154	1	D7982	Ts	F	SC-Test	Dp17	Freezing Behavior	16	77.7	42.735	1.4	9	6.2	27.9	15.7	17.4
203	1	D8622	Ts	F	SC-Test	Dp17	Freezing Behavior	9	22.6	12.43	3.3	4.9	10.2	0	2.6	1.5
214	1	D8804	Ts	F	SC-Test	Dp17	Freezing Behavior	6	10.4	5.72	0	1.3	2.4	1.4	3.8	1.5
216	1	E4091	Ts	F	SC-Test	Dp17	Freezing Behavior	8	19.3	10.615	5.2	4.5	0	0	8.2	1.4
218	1	E4092	Ts	F	SC-Test	Dp17	Freezing Behavior	13	38.9	21.395	1.4	6	3.9	15.5	9.4	2.7
413	1	F0347	Ts	F	SC-Test	Dp17	Freezing Behavior	14	56	30.8	4.9	11.2	12.7	12.9	5.9	8.5
493	1	F1413	Ts	F	SC-Test	Dp17	Freezing Behavior	4	7.5	4.125	0	1.6	0.2	0.9	0	4.8
									34.5	18.975
25	2	D4902	Ts	F	SC	Dp17	Freezing Behavior	13	39.4	21.67	5.3	23.2	6	1	2.9	1
45	1	D7167	Ts	F	SC	Dp17	Freezing Behavior	10	20	11	3.5	1.5	3.4	8	0	3.6
46	1	D7168	Ts	F	SC	Dp17	Freezing Behavior	14	71.9	39.545	7.4	1.9	13.2	20.7	15.1	13.6
121	1	D7406	Ts	F	SC	Dp17	Freezing Behavior	9	14.3	7.865	2.9	3.4	3.9	0	2.7	1.5
140	1	D7753	Ts	F	SC	Dp17	Freezing Behavior	18	54.9	30.195	8.2	1.6	7.6	6	11.9	19.5
142	1	D7981	Ts	F	SC	Dp17	Freezing Behavior	14	45.6	25.08	17.7	1.2	1.1	12	5.3	8.2
144	1	D7982	Ts	F	SC	Dp17	Freezing Behavior	14	45.5	25.025	1.2	5.8	6.9	13.9	15.9	1.7
195	1	D8622	Ts	F	SC	Dp17	Freezing Behavior	8	27.5	15.125	0	4.1	8	3.8	7.1	4.5
205	1	D8804	Ts	F	SC	Dp17	Freezing Behavior	17	37	20.35	8.4	5.4	6.1	0	1.9	15.2
207	1	E4091	Ts	F	SC	Dp17	Freezing Behavior	7	21.5	11.825	0	0	0	5.7	8.5	7.4
209	1	D4092	Ts	F	SC	Dp17	Freezing Behavior	15	37.4	20.57	13.9	9.7	5.8	3.1	3.3	1.6
408	1	F0347	Ts	F	SC	Dp17	Freezing Behavior	13	29.2	16.06	3.7	3.1	3.5	3.5	6.7	8.8
481	1	F1413	Ts	F	SC	Dp17	Freezing Behavior	9	15	8.25	1.1	0	0	8.2	1.9	3.8
									35.3	19.415
35	2	D4901	Ts	F	CS-Test	Dp17	Freezing Behavior	16	50.2	27.61	11.3	9.3	14.4	3.5	8.6	3.1
43	2	D7014	Ts	F	CS-Test	Dp17	Freezing Behavior	5	6	3.3	1.3	2.6	1	0	1	0
44	1	D7015	Ts	F	CS-Test	Dp17	Freezing Behavior	15	40.9	22.495	0	0	3.6	4.4	13.4	19.6
132	1	D7436	Ts	F	CS-Test	Dp17	Freezing Behavior	13	129.9	71.445	8.9	22.5	20.5	26.4	24	27.6
133	1	D7437	Ts	F	CS-Test	Dp17	Freezing Behavior	23	144.6	79.53	18.2	27.5	20.6	29.3	26.3	22.6
145	1	D7988	Ts	F	CS-Test	Dp17	Freezing Behavior	20	48.4	26.62	6.9	12.9	11.5	8.1	0	9
147	1	D7751	Ts	F	CS-Test	Dp17	Freezing Behavior	10	122.7	67.485	10.5	26.2	16.2	30	14.2	25.7
149	1	D7752	Ts	F	CS-Test	Dp17	Freezing Behavior	7	169.2	93.06	29.1	30	29.2	30	30	20.9
220	1	E4255	Ts	F	CS-Test	Dp17	Freezing Behavior	19	48.8	26.84	1.5	5.6	8.9	15.3	7.6	9.9
222	1	E4256	Ts	F	CS-Test	Dp17	Freezing Behavior	16	50.6	27.83	1	4.3	8.6	9.2	22.1	5.4
268	2	E4489	Ts	F	CS-Test	Dp17	Freezing Behavior	17	69.9	38.445	3.6	1.4	11.6	14.1	18.7	20.5
415	1	F0348	Ts	F	CS-Test	Dp17	Freezing Behavior	23	63.3	34.815	3.4	9.6	16.3	13	9.3	11.7
494	1	F0893	Ts	F	CS-Test	Dp17	Freezing Behavior	17	115.6	63.58	6.8	28.5	17.6	22.7	19.8	20.2
496	2	F0894	Ts	F	CS-Test	Dp17	Freezing Behavior	10	39.2	21.56	0	7.4	3.5	5.6	9.9	12.9
497	1	F1065	Ts	F	CS-Test	Dp17	Freezing Behavior	20	96.8	53.24	8.9	7.6	18.5	18	18.8	24.9
499	2	F0895	Ts	F	CS-Test	Dp17	Freezing Behavior	16	129.1	71.005	15.6	12.4	15.9	27	28.3	29.9
									82.8	45.54	7.9375	12.9875	13.6188	16.0375	15.75	16.4937
23	2	D4901	Ts	F	CS	Dp17	Freezing Behavior	6	15.7	8.635	0	0	3.2	5.6	0	6.9
32	2	D7014	Ts	F	CS	Dp17	Freezing Behavior	4	5.4	2.97	0	0	1	0	0	4.4
33	1	D7015	Ts	F	CS	Dp17	Freezing Behavior	2	2.6	1.43	1.2	1.3	0	0	0	0
125	1	D7436	Ts	F	CS	Dp17	Freezing Behavior	3	3.5	1.925	0	1.1	1.2	1.1	0	0
126	1	D7437	Ts	F	CS	Dp17	Freezing Behavior	4	6.6	3.63	1.1	1.8	0	1.2	0.7	1.7
135	1	D7988	Ts	F	CS	Dp17	Freezing Behavior	15	32.6	17.93	5.1	1.4	5.1	6.8	3.1	11.1
137	1	D7751	Ts	F	CS	Dp17	Freezing Behavior	6	8.4	4.62	0	0	0	4.6	0	3.8
139	1	D7752	Ts	F	CS	Dp17	Freezing Behavior	7	8.6	4.73	2.2	1	2.4	0	0	3.1
211	1	E4255	Ts	F	CS	Dp17	Freezing Behavior	4	6	3.3	2.4	1.5	0	2.1	0	0
213	1	E4256	Ts	F	CS	Dp17	Freezing Behavior	5	10.4	5.72	0	2	2.5	4.1	0	1.7
257	2	E4489	Ts	F	CS	Dp17	Freezing Behavior	3	5.7	3.135	0	1.2	1.2	0	0	3.2
410	1	F0348	Ts	F	CS	Dp17	Freezing Behavior	18	39.3	21.615	5.2	2.6	8.9	5.4	11.6	5.7
482	1	F0893	Ts	F	CS	Dp17	Freezing Behavior	2	4.3	2.365	1.5	0	0	0	0	2.7
484	2	F0894	Ts	F	CS	Dp17	Freezing Behavior	4	7.1	3.905	1.3	0	0	2.2	1.6	1.9
485	1	F1065	Ts	F	CS	Dp17	Freezing Behavior	6	9.5	5.225	1.1	0	1.3	1.6	4.1	1.3
486	2	F0895	Ts	F	CS	Dp17	Freezing Behavior	8	12.9	7.095	1	2.7	2.2	2.3	1.1	3.5
									11.2	6.16
56	1	D7109	Ts?	F	SC-Test	Dp17	Freezing Behavior	5	7.4	4.07
48	1	D7109	Ts?	F	SC	Dp17	Freezing Behavior	4	5.5	3.025
38	1	D4904	Ctl	M	SC-Test	Dp17	Freezing Behavior	18	44.9	24.695	2.2	4.1	9.8	11.2	8.8	8.9
39	2	D4905	Ctl	M	SC-Test	Dp17	Freezing Behavior	9	17.4	9.57	0	0	1.3	1.4	6.6	8
40	1	D4924	Ctl	M	SC-Test	Dp17	Freezing Behavior	3	7.8	4.29	0	2	0	2.3	3.4	0
186	1	D8803	Ctl	M	SC-Test	Dp17	Freezing Behavior	13	63.3	34.815	3.1	22.2	23.2	9.6	5.2	0
463	1	F0764	Ctl	M	SC-Test	Dp17	Freezing Behavior	16	31.6	17.38	0	5	3.7	2	15.6	5.3
465	1	F0765	Ctl	M	SC-Test	Dp17	Freezing Behavior	15	38.9	21.395	2	5	12.2	5.6	7.6	6.5
467	1	F0766	Ctl	M	SC-Test	Dp17	Freezing Behavior	14	56.5	31.075	1.1	13.7	10.5	12.8	5.8	12.6
671	1	G0705	Non-Ts	M	SC-Test	Dp17	Freezing Behavior	3	4.6	2.53	0.4	2.3	1.9	0	0	0
673	1	G0707	Non-Ts	M	SC-Test	Dp17	Freezing Behavior	1	1.2	0.66	0	0	0	0	1.2	0
675	1	G0709	Non-Ts	M	SC-Test	Dp17	Freezing Behavior	15	29.1	16.005	6.2	6.6	5.1	1.4	6.8	3
677	1	G0710	Non-Ts	M	SC-Test	Dp17	Freezing Behavior	18	42.1	23.155	4.1	7.8	9.8	5.8	7.7	6.9
									30.7	16.885
26	1	D4904	Ctl	M	SC	Dp17	Freezing Behavior	19	64.5	35.475	0	12.7	19.5	17.6	1	13.6
27	2	D4905	Ctl	M	SC	Dp17	Freezing Behavior	0	0	0	0	0	0	0	0	0
29	1	D4924	Ctl	M	SC	Dp17	Freezing Behavior	5	6.2	3.41	1	0	1.3	1.6	0	2.2
178	1	D8803	Ctl	M	SC	Dp17	Freezing Behavior	15	45.1	24.805	6.4	15.5	14.9	0	2.1	6.2
451	1	F0764	Ctl	M	SC	Dp17	Freezing Behavior	17	42.7	23.485	19	3.2	1	6.3	9.5	3.6
453	1	F0765	Ctl	M	SC	Dp17	Freezing Behavior	10	17.3	9.515	2.7	3.5	0	1.1	6.8	3.1
455	1	F0766	Ctl	M	SC	Dp17	Freezing Behavior	0	0	0	0	0	0	0	0	0
664	1	G0705	Non-Ts	M	SC	Dp17	Freezing Behavior	4	5.9	3.245	1.5	0	3.4	1	0	0
666	1	G0707	Non-Ts	M	SC	Dp17	Freezing Behavior	5	6.8	3.74	0	4.4	1.1	1.2	0	0
668	1	G0709	Non-Ts	M	SC	Dp17	Freezing Behavior	6	13.1	7.205	0	2.4	0	1.4	2.5	6.8
670	1	G0710	Non-Ts	M	SC	Dp17	Freezing Behavior	0	0	0	0	0	0	0	0	0
									18.3	10.065
58	1	D7164	Ctl	M	CS-Test	Dp17	Freezing Behavior	15	135.4	74.47	8	16.8	25.7	30	30	25
60	1	D7165	Ctl	M	CS-Test	Dp17	Freezing Behavior	17	56.7	31.185	0	3.8	11.8	11	17.7	12.3
95	1	D7432	Ctl	M	CS-Test	Dp17	Freezing Behavior	7	15.1	8.305	0	0	1.4	3.1	7.7	2.8
97	1	D7403	Ctl	M	CS-Test	Dp17	Freezing Behavior	7	16.4	9.02	3	1.7	1.5	6.1	4.1	0
98	1	D7404	Ctl	M	CS-Test	Dp17	Freezing Behavior	7	162.4	89.32	19.3	30	30	28.2	25	29.8
99	1	D7405	Ctl	M	CS-Test	Dp17	Freezing Behavior	7	162.6	89.43	20.1	24.5	28.3	30	30	29.8
469	1	F0767	Ctl	M	CS-Test	Dp17	Freezing Behavior	21	97.6	53.68	3.1	27.8	16.4	18	19	13.3
471	1	F1061	Ctl	M	CS-Test	Dp17	Freezing Behavior	13	127.8	70.29	9.9	30	30	26.6	22.7	8.6
473	1	F1062	Ctl	M	CS-Test	Dp17	Freezing Behavior	9	149	81.95	13.6	27.5	24	26.4	27.9	29.5
590	1	F1897	Non-Ts	M	CS-Test	Dp17	Freezing Behavior	9	77.1	42.405	1.1	3.7	0	15.2	29.5	27.5
592	1	F1900	Non-Ts	M	CS-Test	Dp17	Freezing Behavior	15	95.6	52.58	7.4	18.8	19.5	15.6	17.7	16.7
594	1	F1751	Non-Ts	M	CS-Test	Dp17	Freezing Behavior	15	59.8	32.89	11.9	23.8	9.9	8.3	1.9	4
									96.3	52.965	8.11667	17.3667	16.5417	18.2083	19.4333	16.6083
50	1	D7164	Ctl	M	CS	Dp17	Freezing Behavior	7	13.6	7.48	1.2	1.4	0	6.8	1.5	2.6
52	1	D7165	Ctl	M	CS	Dp17	Freezing Behavior	4	5.5	3.025	0	1.6	0	0	1.4	2.5
87	1	D7432	Ctl	M	CS	Dp17	Freezing Behavior	9	16	8.8	1.1	0	3.8	7.6	3.5	0
89	1	D7403	Ctl	M	CS	Dp17	Freezing Behavior	1	2	1.1	0	0	0	0	0	2
90	1	D7404	Ctl	M	CS	Dp17	Freezing Behavior	11	17.5	9.625	1.9	3.5	4.9	0	3.8	3.4
91	1	D7405	Ctl	M	CS	Dp17	Freezing Behavior	3	4.9	2.695	0	1	1.2	0	0	2.6
457	1	F0767	Ctl	M	CS	Dp17	Freezing Behavior	1	1	0.55	0	0	1	0	0	0
459	1	F1061	Ctl	M	CS	Dp17	Freezing Behavior	5	10.6	5.83	0	0	0	1.8	6.4	2.4
461	1	F1062	Ctl	M	CS	Dp17	Freezing Behavior	4	6.3	3.465	0	3.3	1.1	0	0	1.9
577	1	F1897	Non-Ts	M	CS	Dp17	Freezing Behavior	16	30.7	16.885	6.6	4.3	5.3	5.5	4.8	4.3
579	1	F1900	Non-Ts	M	CS	Dp17	Freezing Behavior	10	15.8	8.69	2.5	2.8	4.9	1.6	0.9	3.2
581	1	F1751	Non-Ts	M	CS	Dp17	Freezing Behavior	4	7.1	3.905	1.7	2.3	0	0	1.7	1.3
									10.9	5.995
41	2	D7013	Ts	M	SC-Test	Dp17	Freezing Behavior	11	24.1	13.255	1.2	6.9	9	3.7	1.4	1.8
185	1	D8802	Ts	M	SC-Test	Dp17	Freezing Behavior	19	61.1	33.605	3.2	11.8	16.4	20.4	6	3.5
187	1	D8617	Ts	M	SC-Test	Dp17	Freezing Behavior	13	40.3	22.165	2.8	2.8	4.4	4.1	11.2	14.9
188	1	D8618	Ts	M	SC-Test	Dp17	Freezing Behavior	18	43.1	23.705	1.4	1.6	4.9	7.6	12.1	15.5
464	1	F0890	Ts	M	SC-Test	Dp17	Freezing Behavior	22	59.3	32.615	4.6	8	12.8	14.8	13	6.1
466	1	F0891	Ts	M	SC-Test	Dp17	Freezing Behavior	18	96.1	52.855	2.1	10.7	14	14.9	25.4	29
468	1	F0892	Ts	M	SC-Test	Dp17	Freezing Behavior	12	49.8	27.39	3.9	6.2	16.9	10.3	11.3	1.2
672	1	G0706	Ts	M	SC-Test	Dp17	Freezing Behavior	12	27.1	14.905	1.6	3.7	15.5	2	1.8	2.5
674	1	G0708	Ts	M	SC-Test	Dp17	Freezing Behavior	24	55.8	30.69	1.8	6.4	14.2	13	9.9	10.5
676	1	G0711	Ts	M	SC-Test	Dp17	Freezing Behavior	17	41.5	22.825	4.2	4.2	8.6	6.9	12.8	4.8
									49.8	27.39
30	2	D7013	Ts	M	SC	Dp17	Freezing Behavior	12	25.8	14.19	13.9	1	1.7	2.8	5.3	1
177	1	D8802	Ts	M	SC	Dp17	Freezing Behavior	11	17.3	9.515	1.5	4.8	3.2	6.7	1	0
179	1	D8617	Ts	M	SC	Dp17	Freezing Behavior	7	12.7	6.985	2.1	3.9	1	3.8	1.8	0
180	1	D8618	Ts	M	SC	Dp17	Freezing Behavior	16	36.1	19.855	2.4	3.7	2.6	7.8	10.6	9.1
452	1	F0890	Ts	M	SC	Dp17	Freezing Behavior	8	11.4	6.27	1.8	0	2.6	0	2.6	4.4
454	1	F0891	Ts	M	SC	Dp17	Freezing Behavior	6	12.6	6.93	4.3	1.3	0	0	2	5
456	1	F0892	Ts	M	SC	Dp17	Freezing Behavior	12	22.7	12.485	7.3	1.1	1	3	5.8	4.5
665	1	G0706	Ts	M	SC	Dp17	Freezing Behavior	14	23.9	13.145	0	3.6	8.7	3.8	2.1	5.7
667	1	G0708	Ts	M	SC	Dp17	Freezing Behavior	8	12.8	7.04	0	1	1.8	1.6	3.9	4.5
669	1	G0711	Ts	M	SC	Dp17	Freezing Behavior	6	12.5	6.875	7.9	1.6	0	3	0	0
									18.8	10.34
57	1	D7107	Ts	M	CS-Test	Dp17	Freezing Behavior	20	110.7	60.885	14.2	19.9	15.3	19.1	15.9	26.3
59	1	D7108	Ts	M	CS-Test	Dp17	Freezing Behavior	17	63.6	34.98	11.6	16.3	10.9	4.1	7.9	12.8
96	1	D7433	Ts	M	CS-Test	Dp17	Freezing Behavior	15	123.4	67.87	21.1	21.2	20.3	30	22.2	8.6
470	1	F1055	Ts	M	CS-Test	Dp17	Freezing Behavior	13	131	72.05	12.6	17.7	25.5	19.4	25.9	29.9
472	2	F1056	Ts	M	CS-Test	Dp17	Freezing Behavior	21	65	35.75	11.6	12.2	10.5	5.1	19.4	6.2
474	2	F1060	Ts	M	CS-Test	Dp17	Freezing Behavior	17	84.4	46.42	4.1	16.2	20.2	3.7	12.5	27.7
589	1	F1896	Ts	M	CS-Test	Dp17	Freezing Behavior	20	95.9	52.745	2.9	22.8	29	12.1	12	17
591	1	F1898	TS	M	CS-Test	Dp17	Freezing Behavior	13	120.5	66.275	18.3	24.9	23.4	26.5	19.4	8
593	1	F1899	TS	M	CS-Test	Dp17	Freezing Behavior	15	109.3	60.115	16.3	12	20.3	29.7	15.4	15.6
595	1	F1750	Ts	M	CS-Test	Dp17	Freezing Behavior	12	23.9	13.145	0	7.8	12.4	1.1	0	2.6
									92.8	51.04	11.27	17.1	18.78	15.08	15.06	15.47
49	1	D7107	Ts	M	CS	Dp17	Freezing Behavior	13	21.6	11.88	3.9	0	5.5	5.2	2.7	4.4
51	1	D7108	Ts	M	CS	Dp17	Freezing Behavior	2	9.4	5.17	0	0	0	2.1	7.2	0
88	1	D7433	Ts	M	CS	Dp17	Freezing Behavior	8	13.7	7.535	0	1.1	2.4	1.6	4.9	3.7
458	1	F1055	Ts	M	CS	Dp17	Freezing Behavior	7	15.1	8.305	1.6	0	5.4	2.8	2.9	2.4
460	3	F1056	Ts	M	CS	Dp17	Freezing Behavior	1	179.6	98.78	29.7	30	30	30	30	29.9
462	2	F1060	Ts	M	CS	Dp17	Freezing Behavior	4	8.5	4.675	0	0	0	2.7	5.8	0
576	1	F1896	Ts	M	CS	Dp17	Freezing Behavior	9	16.1	8.855	0	4.7	4.8	3.5	0	3.1
578	1	F1898	TS	M	CS	Dp17	Freezing Behavior	7	12.8	7.04	1.4	0	3.2	1.2	4.5	2.5
580	1	F1899	TS	M	CS	Dp17	Freezing Behavior	9	17.4	9.57	4.8	0	3	4.9	4.8	0
582	1	F1750	Ts	M	CS	Dp17	Freezing Behavior	5	11.4	6.27	0	3.1	0	1.1	4	3.1
									30.6	16.83

## Sheet: Dp17 X DBA
Dp17 X DBA
Trial ID	Arena	ID	genotype	sex	condition	Strain	Events	TTL Times	TTL Duration	%freezing	Interval 1	2	3	4	5	6
427	1	F0725	Ctl	F	SC-Test	Dp17-DBA	Freezing Behavior	12	35.4	19.47	0.1	5.9	5.7	3.6	7.8	12.3
447	1	F0920	Ctl	F	SC-Test	Dp17-DBA	Freezing Behavior	2	3.6	1.98	0	1	0	0	0	2.5
488	1	F1017	Ctl	F	SC-Test	Dp17-DBA	Freezing Behavior	11	70.3	38.665	8	7.7	17.8	27.5	6.6	2.6
490	1	F1018	Ctl	F	SC-Test	Dp17-DBA	Freezing Behavior	6	14.8	8.14	0	2.2	0	3.2	7.5	1.9
538	1	F1411	Ctl	F	SC-Test	Dp17-DBA	Freezing Behavior	7	22.8	12.54	0	4.7	8.6	3.5	4.3	1.7
570	1	F1603	Non-Ts	F	SC-Test	Dp17-DBA	Freezing Behavior	3	6.7	3.685	0	0	0	2.4	4.3	0
572	1	F1606	Non-Ts	F	SC-Test	Dp17-DBA	Freezing Behavior	19	49.4	27.17	0	3.3	10.8	13.7	5.8	15.9
									29	15.95
559	1	F1603	Non-Ts	F	SC	Dp17-DBA	Freezing Behavior	2	7	3.85	4.3	0	0	0	2.6	0
561	1	F1606	Non-Ts	F	SC	Dp17-DBA	Freezing Behavior	11	14.6	8.03	0	6.3	4.8	1	0	2.4
421	1	F0725	Ctl	F	SC	Dp17-DBA	Freezing Behavior	5	7.6	4.18	0	4.8	1.3	1.4	0	0
436	1	F0920	Ctl	F	SC	Dp17-DBA	Freezing Behavior	15	35.3	19.415	1.9	2.5	11.6	6.9	4.1	8.2
476	1	F1017	Ctl	F	SC	Dp17-DBA	Freezing Behavior	8	29.7	16.335	0	6.3	0	11.1	9.5	2.7
478	1	F1018	Ctl	F	SC	Dp17-DBA	Freezing Behavior	1	1	0.55	0	0	0	0	0	1
530	1	F1411	Ctl	F	SC	Dp17-DBA	Freezing Behavior	3	6.8	3.74	1.4	0	0	0	0	5.4
									14.5714	8.01429
575	2	F1729	Non-Ts	F	CS-Test	Dp17-DBA	Freezing Behavior	14	76.5	42.075	12.7	11.7	18.1	12.7	14.2	7.1
661	1	G0509	Non-Ts	F	CS-Test	Dp17-DBA	Freezing Behavior	18	122.7	67.485	13	25.9	24.4	19.6	20.3	19.6
357	1	F0245	Ctl	F	CS-Test	Dp17-DBA	Freezing Behavior	14	110.3	60.665	7.3	19.5	29.7	21.2	9.3	23.4
359	1	F0247	Ctl	F	CS-Test	Dp17-DBA	Freezing Behavior	10	48.9	26.895	2.3	11.5	16.1	8.6	0	10.4
361	1	F0248	Ctl	F	CS-Test	Dp17-DBA	Freezing Behavior	18	137.1	75.405	9.4	25.6	29.5	21.2	25	26.3
363	1	F0325	Ctl	F	CS-Test	Dp17-DBA	Freezing Behavior	12	32.1	17.655	0	8.1	6.5	9.3	5.4	2.8
445	1	F0919	Ctl	F	CS-Test	Dp17-DBA	Freezing Behavior	12	154.1	84.755	24.7	25.9	22.9	28.8	22	29.9
									97.3857	53.5621	9.91429	18.3143	21.0286	17.3429	13.7429	17.0714
345	1	F0245	Ctl	F	CS	Dp17-DBA	Freezing Behavior	4	8.6	4.73	0	0	1.2	1.4	1.9	4
347	1	F0247	Ctl	F	CS	Dp17-DBA	Freezing Behavior	4	7.7	4.235	0	0	0	6.6	0	1.1
349	1	F0248	Ctl	F	CS	Dp17-DBA	Freezing Behavior	2	5.2	2.86	2.3	0	0	0	2.8	0
351	1	F0325	Ctl	F	CS	Dp17-DBA	Freezing Behavior	5	8.4	4.62	1.1	0	1.3	1.1	1	3.7
434	1	F0919	Ctl	F	CS	Dp17-DBA	Freezing Behavior	6	17.2	9.46	0	0	1.7	1.9	4.2	9.4
564	2	F1729	Non-Ts	F	CS	Dp17-DBA	Freezing Behavior	14	38.7	21.285	1.4	2.2	9.5	9.4	6.6	9.6
654	1	G0509	Non-Ts	F	CS	Dp17-DBA	Freezing Behavior	9	14.3	7.865	0	1.9	0	4.6	2.4	5.3
									14.3	7.865
426	1	F0694	Ts	F	SC-Test	Dp17-DBA	Freezing Behavior	5	15.3	8.415	6.3	0	1.8	1.7	2.7	2.7
428	1	F0695	Ts	F	SC-Test	Dp17-DBA	Freezing Behavior	10	101.4	55.77	10.5	21.5	17.7	16.9	22.7	12.2
448	1	F0922	Ts	F	SC-Test	Dp17-DBA	Freezing Behavior	2	9.5	5.225	0	0	3.7	3.3	2.4	0
487	1	F1024	Ts	F	SC-Test	Dp17-DBA	Freezing Behavior	14	35	19.25	12.1	2.4	3.9	11	1.3	4.2
489	1	F1019	Ts	F	SC-Test	Dp17-DBA	Freezing Behavior	10	55.5	30.525	1.6	12.2	16.2	25.2	0.2	0
491	1	F1020	Ts	F	SC-Test	Dp17-DBA	Freezing Behavior	3	7	3.85	0	0	2	5	0	0
537	1	F1305	Ts	F	SC-Test	Dp17-DBA	Freezing Behavior	9	29.7	16.335	5.6	11.2	5.9	4.3	0.6	2
539	1	F1412	Ts	F	SC-Test	Dp17-DBA	Freezing Behavior	13	37.9	20.845	11	12.4	10.6	0	3.9	0
571	1	F1604	Ts	F	SC-Test	Dp17-DBA	Freezing Behavior	17	98.4	54.12	6.9	15.7	20.4	12.3	16.9	26.2
573	1	F1605	Ts	F	SC-Test	Dp17-DBA	Freezing Behavior	11	34.2	18.81	6.4	7	9.6	4.6	0.9	5.6
									42.39	23.3145
420	1	F0694	Ts	F	SC	Dp17-DBA	Freezing Behavior	9	17	9.35	1.3	1	2.8	5.6	0	6.3
422	1	F0695	Ts	F	SC	Dp17-DBA	Freezing Behavior	9	22.3	12.265	0	6.8	2.4	3.9	4.9	4.4
437	1	F0922	Ts	F	SC	Dp17-DBA	Freezing Behavior	6	14.3	7.865	6.6	2.9	0	1.3	3.5	0
475	1	F1024	Ts	F	SC	Dp17-DBA	Freezing Behavior	14	42.2	23.21	2.9	10.6	18.4	5.5	3.8	1
477	1	F1019	Ts	F	SC	Dp17-DBA	Freezing Behavior	2	4.9	2.695	0	0	0	0.9	4	0
479	1	F1020	Ts	F	SC	Dp17-DBA	Freezing Behavior	6	20.1	11.055	4	1.2	1.2	0	9.4	4.2
529	1	F1305	Ts	F	SC	Dp17-DBA	Freezing Behavior	6	14.8	8.14	7.2	1.1	6.5	0	0	0
531	1	F1412	Ts	F	SC	Dp17-DBA	Freezing Behavior	13	25.5	14.025	1.2	2.5	12.5	3.8	2.8	2.8
560	1	F1604	Ts	F	SC	Dp17-DBA	Freezing Behavior	13	33.8	18.59	3.8	2.8	1.5	13.2	3.9	8.5
562	1	F1605	Ts	F	SC	Dp17-DBA	Freezing Behavior	7	17	9.35	2.9	0	1.5	2.5	8.2	1.9
									21.19	11.6545
356	1	F0331	Ts	F	CS-Test	Dp17-DBA	Freezing Behavior	19	99.3	54.615	10.5	16.4	17.4	21.6	16.9	16.5
358	1	F0246	Ts	F	CS-Test	Dp17-DBA	Freezing Behavior	15	115.8	63.69	8.9	15	18.3	24.6	24	25.1
360	1	F0326	Ts	F	CS-Test	Dp17-DBA	Freezing Behavior	10	137.7	75.735	9.5	17.7	29.7	23.1	28.1	29.5
362	1	F0329	Ts	F	CS-Test	Dp17-DBA	Freezing Behavior	13	133	73.15	10.5	27.7	16.2	27.2	28.8	22.5
364	1	F0330	Ts	F	CS-Test	Dp17-DBA	Freezing Behavior	21	67.2	36.96	2.2	8.8	15.2	16.4	17.9	6.7
446	1	F0921	Ts	F	CS-Test	Dp17-DBA	Freezing Behavior	15	117.3	64.515	9.7	21	27.4	29.1	13.1	17
574	1	F1728	Ts	F	CS-Test	Dp17-DBA	Freezing Behavior	12	140	77	22.5	26.5	27.5	29.9	10.9	22.7
659	1	G0235	Ts	F	CS-Test	Dp17-DBA	Freezing Behavior	15	100	55	9.9	13.3	23.6	11.2	23.3	18.8
660	1	G0236	Ts	F	CS-Test	Dp17-DBA	Freezing Behavior	15	51.2	28.16	16.2	18.5	0	7.9	6.2	2.4
662	1	G0508	Ts	F	CS-Test	Dp17-DBA	Freezing Behavior	18	53.3	29.315	7.4	14.5	7.5	10.6	7.4	5.9
663	1	G0514	Ts	F	CS-Test	Dp17-DBA	Freezing Behavior	17	132.7	72.985	17.4	27.5	21.9	25.3	18.9	21.7
									104.318	57.375	11.3364	18.8091	18.6091	20.6273	17.7727	17.1636
344	1	F0331	Ts	F	CS	Dp17-DBA	Freezing Behavior	2	3.2	1.76	0	0	0	0	0	3.2
346	1	F0246	Ts	F	CS	Dp17-DBA	Freezing Behavior	2	7.6	4.18	0	0	6.3	0	1.2	0
348	1	F0326	Ts	F	CS	Dp17-DBA	Freezing Behavior	3	7.5	4.125	1.7	0	0	0	0.1	5.7
350	1	F0329	Ts	F	CS	Dp17-DBA	Freezing Behavior	6	10.8	5.94	1.6	2.2	0	0	3.8	3.2
352	1	F0330	Ts	F	CS	Dp17-DBA	Freezing Behavior	5	7.2	3.96	2.1	0	0	1.4	0	3.7
435	1	F0921	Ts	F	CS	Dp17-DBA	Freezing Behavior	7	14.5	7.975	0	6.1	1.3	1.6	1.1	4.4
563	1	F1728	Ts	F	CS	Dp17-DBA	Freezing Behavior	8	23.8	13.09	4.5	0	1.8	8	9.5	0
652	1	G0235	Ts	F	CS	Dp17-DBA	Freezing Behavior	6	16.7	9.185	5	2.9	0	2.7	1.3	4.8
653	1	G0236	Ts	F	CS	Dp17-DBA	Freezing Behavior	4	5.5	3.025	0	0	1.3	3.1	1.1	0
655	1	G0508	Ts	F	CS	Dp17-DBA	Freezing Behavior	11	18.6	10.23	1.2	1.1	4.7	2.3	4.1	5.1
656	1	G0514	Ts	F	CS	Dp17-DBA	Freezing Behavior	4	8.1	4.455	0	0	1.9	0	2.5	3.7
									11.2273	6.175
										0
512	1	F1014	Ctl	M	SC-Test	Dp17-DBA	Freezing Behavior	6	15.8	8.69	0	4	1.6	7.2	1.5	1.4
514	1	F1015	Ctl	M	SC-Test	Dp17-DBA	Freezing Behavior	7	13.4	7.37	0	3	0	3.4	6.1	1
516	1	F0915	Ctl	M	SC-Test	Dp17-DBA	Freezing Behavior	12	47.6	26.18	0.2	9.1	5.4	10	17.5	5.4
597	2	F1602	Non-Ts	M	SC-Test	Dp17-DBA	Freezing Behavior	10	16	8.8	2.1	1.6	2.1	7.1	0	3.1
648	1	G0507	Non-Ts	M	SC-Test	Dp17-DBA	Freezing Behavior	8	17.2	9.46	0	0	1.5	0	4	11.6
657	1	G0512	Non-Ts	M	SC-Test	Dp17-DBA	Freezing Behavior	8	26.9	14.795	9.7	2.2	0	3.2	11.8	0
									22.8167	12.5492
500	1	F1014	Ctl	M	SC	Dp17-DBA	Freezing Behavior	7	19.1	10.505	7.2	5.2	2.8	0	1.1	2.8
502	1	F1015	Ctl	M	SC	Dp17-DBA	Freezing Behavior	3	8	4.4	7.1	0.9	0	0	0	0
504	1	F0915	Ctl/WT?	M	SC	Dp17-DBA	Freezing Behavior	6	24.9	13.695	12.3	0	0	0	0.7	11.9
584	2	F1602	Non-Ts	M	SC	Dp17-DBA	Freezing Behavior	8	20.2	11.11	0	7.5	1	6.6	3.5	1.5
640	1	G0507	Non-Ts	M	SC	Dp17-DBA	Freezing Behavior	7	12.3	6.765	0	1	2.1	3	0	6.2
650	1	G0512	Non-Ts	M	SC	Dp17-DBA	Freezing Behavior	7	13.7	7.535	7.5	0	2.8	2.1	1.3	0
									16.3667	9.00167
353	1	F0244	Ctl	M	CS-Test	Dp17-DBA	Freezing Behavior	24	97.2	53.46	5.2	12.7	20.9	23.7	14.5	20.2
355	1	F0328	Ctl	M	CS-Test	Dp17-DBA	Freezing Behavior	14	102.5	56.375	7.4	20	15	28.5	11.6	20
518	1	F0916	Ctl	M	CS-Test	Dp17-DBA	Freezing Behavior	16	43.7	24.035	9.9	6.4	8.2	6.2	7.4	5.7
520	1	F0917	Ctl	M	CS-Test	Dp17-DBA	Freezing Behavior	7	19.4	10.67	3.6	10.2	3.8	0	1.8	0
522	1	F0918	Ctl	M	CS-Test	Dp17-DBA	Freezing Behavior	13	43.4	23.87	4.2	5.6	2.9	11.7	10.5	8.5
600	1	F1726	Non-Ts	M	CS-Test	Dp17-DBA	Freezing Behavior	15	113.9	62.645	12.3	20.2	18.6	20.7	24.1	18
642	1	G0233	Non-Ts	M	CS-Test	Dp17-DBA	Freezing Behavior	17	109	59.95	18.6	23	26.7	18.3	4.3	18.1
644	1	G0234	Non-Ts	M	CS-Test	Dp17-DBA	Freezing Behavior	8	29.2	16.06	0	1.4	5.4	3.4	0	19
646	1	G0511	Non-Ts	M	CS-Test	Dp17-DBA	Freezing Behavior	11	96	52.8	7.4	25.1	21.5	23.2	13.9	4.8
									72.7	39.985	7.62222	13.8444	13.6667	15.0778	9.78889	12.7
341	1	F0244	Ctl	M	CS	Dp17-DBA	Freezing Behavior	8	13.9	7.645	0	2.1	3.6	5.6	0	2.6
343	1	F0328	Ctl	M	CS	Dp17-DBA	Freezing Behavior	3	4.8	2.64	0	0	1.2	0	0	3.6
506	1	F0916	Ctl	M	CS	Dp17-DBA	Freezing Behavior	12	25.8	14.19	10	5.5	1.2	4.2	2.4	2.5
508	1	F0917	Ctl	M	CS	Dp17-DBA	Freezing Behavior	5	9.5	5.225	2.4	5.6	0	1.4	0	0
510	1	F0918	Ctl	M	CS	Dp17-DBA	Freezing Behavior	5	8.9	4.895	0	0	0	2.6	5.3	1
587	1	F1726	Non-Ts	M	CS	Dp17-DBA	Freezing Behavior	6	11.5	6.325	4.6	1.1	0	1.5	4.2	0
634	1	G0233	Non-Ts	M	CS	Dp17-DBA	Freezing Behavior	4	7.3	4.015	1.3	0	2.1	2	1.8	0
636	1	G0234	Non-Ts	M	CS	Dp17-DBA	Freezing Behavior	4	5.6	3.08	0	0	2.1	2.9	0.6	0
638	1	G0511	Non-Ts	M	CS	Dp17-DBA	Freezing Behavior	6	10.2	5.61	3	3.1	2	0	0	2.1
									10.8333	5.95833
513	1	F1012	Ts	M	SC-Test	Dp17-DBA	Freezing Behavior	11	67	36.85	2.8	17.1	9.7	14.9	13.2	9.3
515	1	F1013	Ts	M	SC-Test	Dp17-DBA	Freezing Behavior	9	23.8	13.09	0	11.1	3.8	0	3	5.9
517	1	F1016	Ts	M	SC-Test	Dp17-DBA	Freezing Behavior	4	8.8	4.84	2.2	1.2	0	0	5.4	0
596	1	F1727	Ts	M	SC-Test	Dp17-DBA	Freezing Behavior	6	18.1	9.955	3.3	0	0	0	9.9	4.9
647	1	G0505	Ts	M	SC-Test	Dp17-DBA	Freezing Behavior	6	14.6	8.03	3.5	10.1	0	0	1	0
649	1	G0506	Ts	M	SC-Test	Dp17-DBA	Freezing Behavior	12	43.8	24.09	4.7	2.6	2.7	11.9	20	1.9
658	1	G0513	Ts	M	SC-Test	Dp17-DBA	Freezing Behavior	4	22.5	12.375	0	2.3	0	5.2	9.3	5.7
									28.3714	15.6043
501	1	F1012	Ts	M	SC	Dp17-DBA	Freezing Behavior	4	10.6	5.83	1.2	1.3	0	0	5	3.1
503	1	F1013	Ts	M	SC	Dp17-DBA	Freezing Behavior	10	34.7	19.085	21.7	4	3.1	1	3.5	1.4
505	1	F1016	Ts	M	SC	Dp17-DBA	Freezing Behavior	2	3.7	2.035	2.2	0	0	0	0	1.4
583	1	F1727	Ts	M	SC	Dp17-DBA	Freezing Behavior	8	15.4	8.47	0	3.2	4.7	1	3.8	2.7
639	1	G0505	Ts	M	SC	Dp17-DBA	Freezing Behavior	14	42.8	23.54	9.7	19.7	7.6	4.3	0	1.4
641	1	G0506	Ts	M	SC	Dp17-DBA	Freezing Behavior	10	26.7	14.685	13	4.8	0	0	1.4	7.5
651	1	G0513	Ts	M	SC	Dp17-DBA	Freezing Behavior	5	12.1	6.655	0	1.3	0	2.8	1.4	6.5
									20.8571	11.4714
354	1	F0327	Ts	M	CS-Test	Dp17-DBA	Freezing Behavior	17	76.4	42.02	1.4	9.8	20.5	13.5	5	26.2
519	1	F1021	Ts	M	CS-Test	Dp17-DBA	Freezing Behavior	11	18.9	10.395	0	0	2.8	4.8	9.4	1.9
521	2	F1022	Ts	M	CS-Test	Dp17-DBA	Freezing Behavior	18	98.8	54.34	13.4	10.7	10	15.7	24.5	24.5
523	2	F1023	Ts	M	CS-Test	Dp17-DBA	Freezing Behavior	20	37	20.35	1	9	5	2.2	12.8	7
598	1	F1723	Ts	M	CS-Test	Dp17-DBA	Freezing Behavior	16	93.5	51.425	10.1	14.5	24.4	19.1	11.3	14.1
599	2	F1724	Ts	M	CS-Test	Dp17-DBA	Freezing Behavior	14	129.6	71.28	20.4	27.2	22.5	19.4	24.2	15.8
601	2	F1725	Ts	M	CS-Test	Dp17-DBA	Freezing Behavior	14	135.2	74.36	20.2	28.9	29.1	25.5	15.2	16.2
643	1	G0510	Ts	M	CS-Test	Dp17-DBA	Freezing Behavior	14	66.4	36.52	4.4	6.3	4.1	4.5	19.1	28
645	1	G0515	Ts	M	CS-Test	Dp17-DBA	Freezing Behavior	19	89.3	49.115	5	15	9.7	14.6	23.3	21.7
									82.7889	45.5339	8.43333	13.4889	14.2333	13.2556	16.0889	17.2667
342	1	F0327	Ts	M	CS	Dp17-DBA	Freezing Behavior	9	20.3	11.165	2.2	3	1.9	2.5	6.1	4.6
507	1	F1021	Ts	M	CS	Dp17-DBA	Freezing Behavior	4	10.5	5.775	0	1.9	0	0	5.9	2.7
509	2	F1022	Ts	M	CS	Dp17-DBA	Freezing Behavior	5	11.7	6.435	5.5	0	0	0	1.7	4.5
511	2	F1023	Ts	M	CS	Dp17-DBA	Freezing Behavior	5	18.6	10.23	10.6	1.2	1.1	0	0	5.6
585	1	F1723	Ts	M	CS	Dp17-DBA	Freezing Behavior	2	3.6	1.98	0	0	0	0	0	3.6
586	2	F1724	Ts	M	CS	Dp17-DBA	Freezing Behavior	7	17.2	9.46	5	1.8	0	1.2	7.5	1.7
588	2	F1725	Ts	M	CS	Dp17-DBA	Freezing Behavior	4	10.5	5.775	0	0	0	4.3	3	3.2
635	1	G0510	Ts	M	CS	Dp17-DBA	Freezing Behavior	3	14.2	7.81	2.2	9.3	0	0	0	2.6
637	1	G0515	Ts	M	CS	Dp17-DBA	Freezing Behavior	9	20	11	3.9	0	1	1	8.8	5.3
									14.0667	7.73667
424	1	F0724	Ctl	F/M?	SC-Test	Dp17-DBA	Freezing Behavior	9	31	17.05
418	1	F0724	Ctl	F/M?	SC	Dp17-DBA	Freezing Behavior	7	18.8	10.34
423	1	F0693	Ts	F/M?	SC-Test	Dp17-DBA	Freezing Behavior	14	47.5	26.125
425	1	F0723	Ts	F/M?	SC-Test	Dp17-DBA	Freezing Behavior	11	49.7	27.335
417	1	F0693	Ts	F/M?	SC	Dp17-DBA	Freezing Behavior	12	24.2	13.31
419	1	F0723	Ts	F/M?	SC	Dp17-DBA	Freezing Behavior	7	20.2	11.11

## Sheet: Dp16 3 mo
Dp16, ~3 month old
Trial ID	Arena	ID	genotype	sex	condition	Strain	Events	TTL Times	TTL Duration	% freezing	Interval 1	2	3	4	5	6
62	1	D7660	Ctl	F	CS	Dp16	Freezing Behavior	5	5.6	3.08	1.2	1.1	0	0	2.5	0.7
282	1	E4808	Ctl	F	CS	Dp16	Freezing Behavior	2	4.9	2.695	0	2	0	2.8	0	0
283	1	E4809	Ctl	F	CS	Dp16	Freezing Behavior	7	11.1	6.105	5.6	1.8	1	0	2.7	0
923	1	G4024	Ctl	F	CS	Dp16	Freezing Behavior	13	21.7	11.935	0	7.6	2.1	3.8	3.5	4.7
925	1	G4026	Ctl	F	CS	Dp16	Freezing Behavior	11	20.6	11.33	1.3	4.8	4.2	2.1	3.8	4.3
967	1	G4435	Ctl	F	CS	Dp16	Freezing Behavior	6	12.7	6.985	0	3.2	3.7	1.1	2.4	2.2
723	1	G2376	Ctl	F	CS	Dp16	Freezing Behavior	9	18.1	9.955	2.9	3.8	3.2	0	0	8.3
841	1	G3659	Ctl	F	CS	Dp16	Freezing Behavior	7	13.3	7.315	3.2	4.7	1.8	1.5	2.1	0
843	1	G3653	Ctl	F	CS	Dp16	Freezing Behavior	14	32.1	17.655	0.6	5.5	11.5	3.1	6.6	4.8
859	1	G3808	Ctl	F	CS	Dp16	Freezing Behavior	0	0	0	0	0	0	0	0	0
861	1	G3811	Ctl	F	CS	Dp16	Freezing Behavior	1	1.4	0.77	0	0	1.4	0	0	0
									12.8636	7.075	1.34545	3.13636	2.62727	1.30909	2.14545	2.27273
68	1	D7660	Ctl	F	CS-Test	Dp16	Freezing Behavior	22	80.6	44.33	2.3	8.2	16.6	13.1	18.7	21.7
293	1	E4808	Ctl	F	CS-Test	Dp16	Freezing Behavior	13	129.2	71.06	4.2	23.4	23.4	30	19.1	29.1
294	1	E4809	Ctl	F	CS-Test	Dp16	Freezing Behavior	7	34.1	18.755	0	0	0	5.9	23.9	4.4
933	1	G4024	Ctl	F	CS-Test	Dp16	Freezing Behavior	11	49.8	27.39	7	0	26.1	0.2	8.2	8.3
935	1	G4026	Ctl	F	CS-Test	Dp16	Freezing Behavior	19	75.3	41.415	2.9	24.5	14	9.7	14.5	9.7
972	1	G4435	Ctl	F	CS-Test	Dp16	Freezing Behavior	11	117.4	64.57	5.9	9.7	29	22.5	20.8	29.5
732	1	G2376	Ctl	F	CS-Test	Dp16	Freezing Behavior	16	45.2	24.86	0	1.7	15.6	6.1	10.2	11.6
849	1	G3659	Ctl	F	CS-Test	Dp16	Freezing Behavior	7	18.5	10.175	5	0	0	4.6	0	8.9
851	1	G3653	Ctl	F	CS-Test	Dp16	Freezing Behavior	18	74.4	40.92	1.8	23.1	2.3	22.9	18.9	5.5
872	1	G3808	Ctl	F	CS-Test	Dp16	Freezing Behavior	16	84.4	46.42	6.5	13.7	24.8	24.9	4.3	10.3
874	1	G3811	Ctl	F	CS-Test	Dp16	Freezing Behavior	4	19.7	10.835	0	0	2.6	17.1	0	0
									66.2364	36.43	3.23636	9.48182	14.0364	14.2727	12.6	12.6364
65	1	D7659	Ctl	F	SC	Dp16	Freezing Behavior	2	3	1.65	1.2	0	1.7	0	0	0
189	1	D8414	Ctl	F	SC	Dp16	Freezing Behavior	8	11.8	6.49	1	1.1	2.1	5.2	1.2	1
191	1	D8415	Ctl	F	SC	Dp16	Freezing Behavior	3	3.5	1.925	0	1.1	0	0.4	2	0
927	1	G4145	Ctl	F	SC	Dp16	Freezing Behavior	10	15.6	8.58	0	2.3	1	1.4	8.1	2.8
929	1	G4146	Ctl	F	SC	Dp16	Freezing Behavior	6	13.5	7.425	0	0	1.5	4	2.6	5.4
931	1	G4147	Ctl	F	SC	Dp16	Freezing Behavior	1	1.1	0.605	0	0	1.1	0	0	0
969	1	G4436	Ctl	F	SC	Dp16	Freezing Behavior	3	3.4	1.87	2.3	1.1	0	0	0	0
971	1	G4441	Ctl	F	SC	Dp16	Freezing Behavior	4	10.3	5.665	0	0	5.9	1.6	1.3	1.4
845	1	G3656	Ctl	F	SC	Dp16	Freezing Behavior	14	32.1	17.655	5.4	11.1	4	2.5	3.1	6
847	1	G3573	Ctl	F	SC	Dp16	Freezing Behavior	5	8.4	4.62	4.1	0	2	0	1.1	1.1
848	1	G3574	Ctl	F	SC	Dp16	Freezing Behavior	2	3.7	2.035	3.7	0	0	0	0	0
863	1	G3818	Ctl	F	SC	Dp16	Freezing Behavior	16	45.9	25.245	4.7	9.5	9.5	3.7	9.2	9.3
									12.6917	6.98042
71	1	D7659	Ctl	F	SC-Test	Dp16	Freezing Behavior	0	0	0	0	0	0	0	0	0
197	1	D8415	Ctl	F	SC-Test	Dp16	Freezing Behavior	4	5.8	3.19	0	2.5	0	0	1	2.3
199	1	D8414	Ctl	F	SC-Test	Dp16	Freezing Behavior	3	3.4	1.87	0	0	1.1	0	1.1	1.1
938	1	G4145	C	F	SC-Test	Dp16	Freezing Behavior	13	34	18.7	2.2	10.3	9.3	7.2	0	5
939	1	G4146	Ctl	F	SC-Test	Dp16	Freezing Behavior	1	1.4	0.77	0	1.4	0	0	0	0
941	1	G4147	Ctl	F	SC-Test	Dp16	Freezing Behavior	7	9.5	5.225	0	0	2.4	0	3.3	3.8
974	1	G4436	Ctl	F	SC-Test	Dp16	Freezing Behavior	6	13.2	7.26	0	0	1.2	5	1.1	5.9
976	1	G4441	Ctl	F	SC-Test	Dp16	Freezing Behavior	10	22.9	12.595	2.2	1.1	2.7	4.8	8.8	3.3
853	1	G3656	Ctl	F	SC-Test	Dp16	Freezing Behavior	18	58	31.9	5.5	7.8	16.9	8.8	7.3	11.6
855	1	G3573	Ctl	F	SC-Test	Dp16	Freezing Behavior	9	19.6	10.78	11.4	0	0	2.1	2.8	3.3
856	1	G3574	Ctl	F	SC-Test	Dp16	Freezing Behavior	10	32.7	17.985	0	6.4	7.5	4.1	3.1	11.6
876	1	G3818	Ctl	F	SC-Test	Dp16	Freezing Behavior	12	23.5	12.925	3.5	5.3	7.9	4.3	0	2.6
									18.6667	10.2667
61	1	D7274	Ts	F	CS	Dp16	Freezing Behavior	4	5	2.75	1.4	0	1.3	0	2.3	0
63	1	D7658	Ts	F	CS	Dp16	Freezing Behavior	0	0	0	0	0	0	0	0	0
281	1	E4807	Ts	F	CS	Dp16	Freezing Behavior	7	12.4	6.82	3	1.2	2.1	1.8	2.6	1.6
722	1	G2375	Ts	F	CS	Dp16	Freezing Behavior	12	33.9	18.645	0	1.7	9.6	6.4	7.4	8.8
842	1	G3660	Ts	F	CS	Dp16	Freezing Behavior	6	7.8	4.29	1.3	2.7	1.1	0	0	2.7
844	1	G3651	Ts	F	CS	Dp16	Freezing Behavior	8	15.1	8.305	5.5	0	5.8	0	3.8	0
860	1	G3809	Ts	F	CS	Dp16	Freezing Behavior	4	6.2	3.41	3.5	0	0	1.4	0	1.3
924	1	G4150	Ts	F	CS	Dp16	Freezing Behavior	4	6.6	3.63	0	0	1.4	5.2	0	0
926	1	G4151	Ts	F	CS	Dp16	Freezing Behavior	3	6.2	3.41	0	0	1.8	2.4	2	0
968	1	G4437	Ts	F	CS	Dp16	Freezing Behavior	7	11.3	6.215	5.4	0	1.3	2.1	0	2.4
									10.45	5.7475
67	1	D7274	Ts	F	CS-Test	Dp16	Freezing Behavior	8	17.1	9.405	1	0	1.2	9.2	3.9	1.6
69	1	D7658	Ts	F	CS-Test	Dp16	Freezing Behavior	0	0	0	0	0	0	0	0	0
292	1	E4807	Ts	F	CS-Test	Dp16	Freezing Behavior	12	40	22	0	4.4	0	1.9	16.5	17.2
731	1	G2375	Ts	F	CS-Test	Dp16	Freezing Behavior	10	20.2	11.11	1	0	1.2	3.7	2.2	12.1
850	1	G3660	Ts	F	CS-Test	Dp16	Freezing Behavior	5	9.6	5.28	0	2.7	2.9	0	0	4
852	1	G3651	Ts	F	CS-Test	Dp16	Freezing Behavior	13	45.4	24.97	4.9	6.1	2.8	10	14.3	7.4
873	1	G3809	Ts	F	CS-Test	Dp16	Freezing Behavior	0	0	0	0	0	0	0	0	0
934	1	G4150	Ts	F	CS-Test	Dp16	Freezing Behavior	7	12.6	6.93	0	1.7	0	3.4	6	1.5
936	1	G4151	Ts	F	CS-Test	Dp16	Freezing Behavior	6	15.8	8.69	0	3.3	2.4	3.6	6.5	0
973	1	G4437	Ts	F	CS-Test	Dp16	Freezing Behavior	15	69.3	38.115	4.6	17.1	9.9	23.4	14.3	0
									23	12.65	1.15	3.53	2.04	5.52	6.37	4.38
64	1	D7275	Ts	F	SC	Dp16	Freezing Behavior	6	15	8.25	8.4	0	0	4.3	2.3	0
66	1	D7276	Ts	F	SC	Dp16	Freezing Behavior	3	3.3	1.815	0	2.2	0	0	1.1	0
190	1	D8418	Ts	F	SC	Dp16	Freezing Behavior	6	7.2	3.96	0	1.7	2.2	0	2.3	1
846	1	G3652	Ts	F	SC	Dp16	Freezing Behavior	2	2.8	1.54	1.7	0	0	0	1	0
862	1	G3810	Ts	F	SC	Dp16	Freezing Behavior	0	0	0	0	0	0	0	0	0
928	1	G4318	Ts	F	SC	Dp16	Freezing Behavior	3	3.2	1.76	1	0	1	0	1.1	0
930	1	G4319	Ts	F	SC	Dp16	Freezing Behavior	3	3.5	1.925	1	1.2	0	0	1.2	0
932	1	G4144	Ts	F	SC	Dp16	Freezing Behavior	9	17.4	9.57	4.5	0	1.1	5.4	3.4	3.1
970	1	G4438	Ts	F	SC	Dp16	Freezing Behavior	13	22.5	12.375	7.8	0	2.5	3.1	3	6.2
									8.32222	4.57722
70	1	D7275	Ts	F	SC-Test	Dp16	Freezing Behavior	5	7.8	4.29	3.8	1.5	0	1.1	0	1.3
72	1	D7276	Ts	F	SC-Test	Dp16	Freezing Behavior	6	12.4	6.82	4.8	2	0	1.7	1.8	2
198	1	D8418	Ts	F	SC-Test	Dp16	Freezing Behavior	1	4.6	2.53	0	0	0	4.6	0	0
854	1	G3652	Ts	F	SC-Test	Dp16	Freezing Behavior	6	12.1	6.655	0	0	0	0	0	12.1
875	1	G3810	Ts	F	SC-Test	Dp16	Freezing Behavior	0	0	0	0	0	0	0	0	0
		G4318	Ts	F	SC-Test	Dp16		1	3.8	2.09	0	0	0	3.8	0	0
		G4319	Ts	F	SC-Test	Dp16		7	11	6.05	1.7	0	0	5.1	0	4.2
942	1	G4144	Ts	F	SC-Test	Dp16	Freezing Behavior	7	23.2	12.76	3.4	2.4	12.6	0	1.9	2.8
975	1	G4438	Ts	F	SC-Test	Dp16	Freezing Behavior	11	18.7	10.285	6.7	2.8	2.9	5	1.3	0
									10.4	5.72
18	1	D7100	Ctl	M	CS	Dp16	Freezing Behavior	3	4.7	2.585	0	0	1.8	0	0	2.8
20	1	D7101	Ctl	M	CS	Dp16	Freezing Behavior	2	2.2	1.21	1	0	0	0	1.1	0
74	1	D7657	Ctl	M	CS	Dp16	Freezing Behavior	9	23.6	12.98	2.5	3.4	5.9	6.6	0	5.2
75	1	D7661	Ctl	M	CS	Dp16	Freezing Behavior	9	21.9	12.045	3	5.1	6.4	3.1	3	1.3
227	1	D8951	Ctl	M	CS	Dp16	Freezing Behavior	3	5.2	2.86	0	0	3.8	0	1.4	0
253	1	E4478	Ctl	M	CS	Dp16	Freezing Behavior	1	1.5	0.825	1.5	0	0	0	0	0
255	1	E4480	Ctl	M	CS	Dp16	Freezing Behavior	2	4.2	2.31	0	1.5	0	0	0	2.6
288	1	E4891	Ctl	M	CS	Dp16	Freezing Behavior	2	4	2.2	2.2	1.7	0	0	0	0
289	1	E4892	Ctl	M	CS	Dp16	Freezing Behavior	1	1.4	0.77	0	0	0	0	1.4	0
290	1	E4893	Ctl	M	CS	Dp16	Freezing Behavior	4	6	3.3	0	1.2	3.6	1.2	0	0
903	1	G4078	Ctl	M	CS	Dp16	Freezing Behavior	7	12.2	6.71	1.4	0	3.7	0	2.2	4.9
904	1	G4079	Ctl	M	CS	Dp16	Freezing Behavior	4	5.8	3.19	1	3.2	0	0	1.6	0
905	1	G4080	Ctl	M	CS	Dp16	Freezing Behavior	3	4.6	2.53	0	1.7	0	0	1	1.8
906	1	G4081	Ctl	M	CS	Dp16	Freezing Behavior	3	5.4	2.97	0	0	0	1.1	1.4	2.8
1528	1	H6860	Ctl	M	CS	Dp16	Freezing Behavior	2	6.1	3.355	0	0	0	3	0	3
1530	1	H6861	Ctl	M	CS	Dp16	Freezing Behavior	0	0	0	0	0	0	0	0	0
									6.8	3.74	0.7875	1.1125	1.575	0.9375	0.81875	1.525
19	1	D7100	Ctl	M	CS-Test	Dp16	Freezing Behavior	9	23.2	12.76	2.7	9.1	0.4	0.7	7.4	2.8
21	1	D7101	Ctl	M	CS-Test	Dp16	Freezing Behavior	8	15	8.25	3.6	0	2.2	5.8	2.4	1
81	1	D7657	Ctl	M	CS-Test	Dp16	Freezing Behavior	16	150.4	82.72	25.6	24.3	29.7	16	28.7	26.1
82	1	D7661	Ctl	M	CS-Test	Dp16	Freezing Behavior	19	149.2	82.06	15.1	22.8	26.3	28.2	30	26.8
239	1	D8951	Ctl	M	CS-Test	Dp16	Freezing Behavior	19	133.3	73.315	4.8	24.6	24.4	23.8	26.1	29.6
264	1	E4478	Ctl	M	CS-Test	Dp16	Freezing Behavior	14	126.9	69.795	8.4	26.7	27.6	28.4	29.7	6
266	1	E4480	Ctl	M	CS-Test	Dp16	Freezing Behavior	16	83.2	45.76	10.1	4.4	23.1	17.5	9.5	18.6
299	1	E4891	Ctl	M	CS-Test	Dp16	Freezing Behavior	12	101.3	55.715	5.1	12.3	12.8	22.5	26.3	22.3
300	1	E4892	Ctl	M	CS-Test	Dp16	Freezing Behavior	21	66.5	36.575	1.8	9.7	13.7	14	18.4	8.8
301	1	E4893	Ctl	M	CS-Test	Dp16	Freezing Behavior	17	68.6	37.73	16.9	6.5	3.3	8.2	12.2	21.5
915	1	G4078	Ctl	M	CS-Test	Dp16	Freezing Behavior	17	97.8	53.79	19.8	14.2	13.2	28	18.5	4.2
916	1	G4079	Ctl	M	CS-Test	Dp16	Freezing Behavior	19	74.2	40.81	12.5	15.5	7.1	13.3	14.9	10.9
917	1	G4080	Ctl	M	CS-Test	Dp16	Freezing Behavior	11	136	74.8	11.3	26.3	23	29.1	16.4	29.9
918	1	G4081	Ctl	M	CS-Test	Dp16	Freezing Behavior	11	121	66.55	23.4	27.9	30	26.4	0	13.3
1537	1	H6860	Ctl	M	CS-Test	Dp16	Freezing Behavior	13	81.6	44.88	25.4	27.4	11	10.1	5.7	2.1
1539	1	H6861	Ctl	M	CS-Test	Dp16	Freezing Behavior	20	136.8	75.24	17.5	29.7	22.1	28.1	23.8	15.6
									97.8125	53.7969	12.75	17.5875	16.8687	18.7563	16.875	14.9688
16	1	D7099	Ctl	M	SC	Dp16	Freezing Behavior	2	4.7	2.585	4.7	0	0	0	0	0
76	1	D7663	Ctl	M	SC	Dp16	Freezing Behavior	7	15	8.25	1.3	0	6.3	6.2	0	1.2
77	1	D7271	Ctl	M	SC	Dp16	Freezing Behavior	4	5.2	2.86	0	3.1	0	2.2	0	0
224	1	D8949	Ctl	M	SC	Dp16	Freezing Behavior	2	4.5	2.475	0	0	0	0	2.6	1.8
225	1	D8948	Ctl	M	SC	Dp16	Freezing Behavior	1	1.1	0.605	1.1	0	0	0	0	0
226	1	D8950	Ctl	M	SC	Dp16	Freezing Behavior	1	1.4	0.77	1.4	0	0	0	0	0
285	1	E4804	Ctl	M	SC	Dp16	Freezing Behavior	2	2.5	1.375	2.5	0	0	0	0	0
286	1	E4805	Ctl	M	SC	Dp16	Freezing Behavior	7	19.1	10.505	3.2	0.1	0	1	9.4	5.4
907	1	G4254	Ctl	M	SC	Dp16	Freezing Behavior	7	13.8	7.59	1.1	1.5	4	4	0	3.3
908	1	G4255	Ctl	M	SC	Dp16	Freezing Behavior	3	4.8	2.64	0	2.5	1	1.2	0	0
910	1	G4258	Ctl	M	SC	Dp16	Freezing Behavior	6	14.5	7.975	5.6	4.2	4.7	0	0	0
1523	1	H6855	Ctl	M	SC	Dp16	Freezing Behavior	12	18.1	9.955	2	1.1	3.9	4.6	4.6	1.8
1525	1	H6856	Ctl	M	SC	Dp16	Freezing Behavior	12	70.3	38.665	13.5	16.9	30	8	1.8	0
									13.4615	7.40385
17	1	D7099	Ctl	M	SC-Test	Dp16	Freezing Behavior	5	10.9	5.995	0	0	1.8	0	5.4	3.7
83	1	D7663	Ctl	M	SC-Test	Dp16	Freezing Behavior	8	19.9	10.945	0	2.3	0	3.2	13.3	1
84	1	D7271	Ctl	M	SC-Test	Dp16	Freezing Behavior	15	56.5	31.075	0	2.7	12.6	11.8	15.9	13.5
236	1	D8948	Ctl	M	SC-Test	Dp16	Freezing Behavior	1	1.7	0.935	0	0	0	0	0	1.7
237	1	D8949	Ctl	M	SC-Test	Dp16	Freezing Behavior	6	13.5	7.425	0	5	2.5	4.7	1.3	0
238	1	D8950	Ctl	M	SC-Test	Dp16	Freezing Behavior	2	2.1	1.155	1	0	0	1	0	0
296	1	E4804	Ctl	M	SC-Test	Dp16	Freezing Behavior	3	9.8	5.39	0	3.3	0	1.3	0	5.1
297	1	E4805	Ctl	M	SC-Test	Dp16	Freezing Behavior	17	61.2	33.66	5.7	17	8	17.3	2.4	10.8
919	1	G4254	Ctl	M	SC-Test	Dp16	Freezing Behavior	16	122.6	67.43	9.2	16.8	30	20.3	21.8	24.4
920	1	G4255	Ctl	M	SC-Test	Dp16	Freezing Behavior	3	5.3	2.915	1.1	0	4.2	0	0	0
922	1	G4258	Ctl	M	SC-Test	Dp16	Freezing Behavior	8	17.6	9.68	4.9	1.8	2.2	7.3	1.3	0
1532	1	H6855	Ctl	M	SC-Test	Dp16	Freezing Behavior	13	25.6	14.08	3.9	11.7	3.1	3.4	3.6	0
1534	1	H6856	Ctl	M	SC-Test	Dp16	Freezing Behavior	13	43.5	23.925	1.7	6.4	3.3	12	20.2	0
									30.0154	16.5085
12	1	D7097	Ts	M	CS	Dp16	Freezing Behavior	1	1.5	0.825	0	0	1.5	0	0	0
14	1	D7098	Ts	M	CS	Dp16	Freezing Behavior	1	1	0.55	0	1	0	0	0	0
73	1	D7656	Ts	M	CS	Dp16	Freezing Behavior	10	21.8	11.99	2.5	0	4.2	6.5	3.8	4.9
228	1	D8952	Ts	M	CS	Dp16	Freezing Behavior	0	0	0	0	0	0	0	0	0
254	1	E4479	Ts	M	CS	Dp16	Freezing Behavior	2	5.4	2.97	0	0	0	3.6	1.7	0
291	2	E4895	Ts	M	CS	Dp16	Freezing Behavior	4	9.3	5.115	5.7	0	0	0	0	3.6
901	1	G4016	Ts	M	CS	Dp16	Freezing Behavior	5	7.1	3.905	0	1.6	1.1	1.1	3.2	0
902	1	G4143	Ts	M	CS	Dp16	Freezing Behavior	5	6.3	3.465	0	1	0	2.4	0	2.9
1527	1	H6858	Ts	M	CS	Dp16	Freezing Behavior	2	5.5	3.025	0	0	0	0	5.5	0
1529	1	H6859	Ts	M	CS	Dp16	Freezing Behavior	5	8.9	4.895	0	1.5	4.1	0	3.3	0
									6.68	3.674
13	1	D7097	Ts	M	CS-Test	Dp16	Freezing Behavior	1	1.2	0.66	0	0	0	0	0	1.2
15	1	D7098	Ts	M	CS-Test	Dp16	Freezing Behavior	22	93.6	51.48	1.1	8	20.9	14.8	25.9	22.8
80	1	D7656	Ts	M	CS-Test	Dp16	Freezing Behavior	20	54.5	29.975	3.1	10.2	11.5	7.9	16	5.8
240	1	D8952	Ts	M	CS-Test	Dp16	Freezing Behavior	4	5.4	2.97	0	0	0	1.2	1.1	3.1
265	1	E4479	Ts	M	CS-Test	Dp16	Freezing Behavior	4	6.1	3.355	0	0	0	1.4	0	4.7
302	2	E4895	Ts	M	CS-Test	Dp16	Freezing Behavior	8	21.4	11.77	0	2.8	5.8	2.5	4.9	5.3
913	1	G4016	Ts	M	CS-Test	Dp16	Freezing Behavior	3	4.2	2.31	0	0	0	2.8	0	1.4
914	1	G4143	Ts	M	CS-Test	Dp16	Freezing Behavior	15	52.4	28.82	0.5	10	10.9	13.7	8.6	8.7
1536	1	H6858	Ts	M	CS-Test	Dp16	Freezing Behavior	13	33.6	18.48	6	0	1.6	9.7	10.7	5.6
1538	1	H6859	Ts	M	CS-Test	Dp16	Freezing Behavior	25	47.2	25.96	5.9	4.9	7.7	3.6	8.7	16.4
									31.96	17.578	1.66	3.59	5.84	5.76	7.59	7.5
78	1	D7272	Ts	M	SC	Dp16	Freezing Behavior	3	6.6	3.63	0	0	3.3	0	2.7	0.5
79	1	D7273	Ts	M	SC	Dp16	Freezing Behavior	6	10.3	5.665	2.5	1	0	0.8	4.2	1.7
223	1	D8947	Ts	M	SC	Dp16	Freezing Behavior	5	9.1	5.005	0	0	2.9	0	3.6	2.6
284	1	E4803	Ts	M	SC	Dp16	Freezing Behavior	4	6.3	3.465	0	1.7	3.2	1.4	0	0
909	1	G4256	Ts	M	SC	Dp16	Freezing Behavior	1	1.2	0.66	0	0	0	1.2	0	0
1522	1	H6853	Ts	M	SC	Dp16	Freezing Behavior	5	7.8	4.29	0	0	0	2.7	1.3	3.8
1524	1	H6854	Ts	M	SC	Dp16	Freezing Behavior	2	7.5	4.125	4.8	0	0	0	0	2.6
1526	1	H6857	Ts	M	SC	Dp16	Freezing Behavior	1	1.1	0.605	0	0	1.1	0	0	0
9	1	D7096	Ts	M	SC	Dp16 0	Freezing Behavior	1	1.8	0.99	0	0	0	0	0	1.8
287	1	E4810	Ts	M	SC	Dp16	Freezing Behavior	9	17.3	9.515	0	3.4	0	0	0	0
									6.9	3.795
85	1	D7272	Ts	M	SC-Test	Dp16	Freezing Behavior	4	12.7	6.985	2.7	0	0	0	8.5	1.5
86	1	D7273	Ts	M	SC-Test	Dp16	Freezing Behavior	6	9.8	5.39	0	1.9	6.4	0	1.4	0
235	1	D8947	Ts	M	SC-Test	Dp16	Freezing Behavior	4	6.6	3.63	0	0	2.4	1.4	2.8	0
295	1	E4803	Ts	M	SC-Test	Dp16	Freezing Behavior	2	5.4	2.97	0	0	3.6	0	0	1.7
921	1	G4256	Ts	M	SC-Test	Dp16	Freezing Behavior	3	4.7	2.585	0	0	0	2.3	0	2.4
1531	1	H6853	Ts	M	SC-Test	Dp16	Freezing Behavior	10	17.1	9.405	0	2.3	1.7	3.2	1.6	8.2
1533	1	H6854	Ts	M	SC-Test	Dp16	Freezing Behavior	7	15.3	8.415	0	1.1	4.6	6.5	0	3
1535	1	H6857	Ts	M	SC-Test	Dp16	Freezing Behavior	8	30.4	16.72	1.7	2.7	1	0	4.2	20.7
10	1	D7096	Ts	M	SC-Test	Dp16 1	Freezing Behavior	2	3.4	1.87	0	3.4	0	0	0	0
298	1	E4810	Ts	M	SC-Test	Dp16	Freezing Behavior	10	18.7	10.285	1	4.8	7.5	0	1.1	4.2
									12.41	6.8255
