# Supplementary material for: Context Fear Conditioning in Down Syndrome Mouse Models: Effects of Trisomic Gene Content, Age, Sex and Genetic Background
Source: Genes (Basel). 2021 Sep 28;12(10):1528. doi: 10.3390/genes12101528 (PMC8535510; doi:10.3390/genes12101528)
Supplement: Supplementary file 1 [file genes-12-01528-s001.zip › Ahmed et al Genes 08-2021 Supplemental Table S2 CFC 18 mo.xlsx]

## Sheet: Dp10, Dp17
																													Date CFC	DOB	Date of Sac
Trial ID	Arena	ID	condition	genotype	phase	strain	gender	Times1	Times2	Times3	Times4	Times5	Times6	TTL Times	Sec1	2	3	4	5	6	TTL Duration		AverageMotion1 (pixels/second)	AverageMotion2 (pixels/second)	AverageMotion3 (pixels/second)	AverageMotion4 (pixels/second)	AverageMotion5 (pixels/second)	AverageMotion6 (pixels/second)
27	3	H6510	CS	N	TRAINING	dp10	F	0	1	0	2	0	1	4	0	1.1	0	3.1	0	1.2	5.4		44087.6	21065.1	27329.2	21502.7	20958.6	53098.8
28	4	H6731	CS	N	TRAINING	dp10	F	0	0	1	2	2	1	6	0	0	1.5	4.2	3.8	1.8	11.3		38096.4	17665.8	12582	15222.9	12817.7	47741.6
30	2	H6059	CS	N	TRAINING	dp10	F	3	1	1	2	4	3	14	6.3	1.5	4.5	5.1	6.2	5.4	29		67652.4	16612.9	16773.3	11634.4	81800	19134.8
31	3	H6511	CS	N	TRAINING	dp10	F	3	1	1	1	5	0	11	5.7	1.7	2.2	1.1	7.2	0	18		59643.3	17390.4	14310.9	14056.3	74200.2	27557.5
32	4	H6732	CS	N	TRAINING	dp10	F	2	2	0	1	4	2	11	5.3	2.3	0	1.7	7.4	3.1	19.8		60901.7	13588.1	12556.1	14451.3	79257.7	13223.3
61	1	H6751	CS	N	TRAINING	dp10	F	0	1	1	2	1	1	6	0	4.6	1.5	2.8	3.2	1.3	13.5		34083.5	21876.1	20779.1	19217.6	19426.4	25327.8
63	3	L2837	CS	N	TRAINING	dp10	F	0	1	0	0	0	0	1	0	1.1	0	0	0	0	1.1		42240.9	24166.2	22619.8	22188.4	22047.6	24018.5
64	4	L3663	CS	N	TRAINING	dp10	F	0	1	0	2	1	1	5	0	1	0	3.9	1.7	1.4	8.1		33082.4	20134	26008.3	16404.7	17898.7	27965.5
65	1	H6752	CS	N	TRAINING	dp10	F	3	0	0	0	1	1	5	5.9	0	0	0	1.3	1.3	8.6		24543.8	21897.2	21435.9	20494.2	13924.1	22384.8
67	3	L3650	CS	N	TRAINING	dp10	female	1	0	1	1	1	0	4	1.6	0	1	2.1	2.1	0	6.9		37637.8	24423.3	20956.8	23491.1	20440.1	28558.3
																					12.17
17	1	H5633	CS	N	TEST	dp10	female	0	3	2	2	1	1	9	0	8.5	4.3	4.4	9.1	5.6	31.9		21207.8	7866.7	18339.5	6103.4	5404.33	6558.7	2017-05-18	2015-10-09	2017-05-23
20	4	H6145	CS	N	TEST	dp10	female	0	0	1	0	0	0	1	0	0	1.2	0	0	0	1.2		36742	22156.4	52280.8	20538.6	16567.5	18192.8	2017-05-18	2015-10-29	2017-06-27
43	3	H6510	CS	N	TEST	dp10	female	1	0	0	1	0	0	2	1.3	0	0	1.2	0	0	2.5		78088	27830.4	33045.3	44148.6	17026.7	22510.2	2017-05-19	2015-11-17
44	4	H6731	CS	N	TEST	dp10	female	2	1	0	2	0	1	6	4	3.1	0	3.3	0	1.1	11.6		63214.2	17622	12484	39853.6	16233.7	16472.9	2017-05-19	2015-12-17	2017-06-27
46	2	H6059	CS	N	TEST	dp10	female	3	1	2	1	1	2	10	16.1	1.6	9.2	15.1	7.4	11.6	61		16217.5	8703.73	5615.77	5944.2	4709.8	5982.6	2017-05-19	2015-10-18
47	3	H6511	CS	N	TEST	dp10	female	0	1	0	0	1	0	2	0	1.1	0	0	2	0	3.2		34626.8	17146.2	21558.6	17708.8	15258.7	21169.2	2017-05-19	2015-11-17
48	4	H6732	CS	N	TEST	dp10	female	0	0	0	1	2	0	3	0	0	0	2	5.2	0	7.2		21995.9	8467.8	11605	9254.13	6977.2	17231.3	2017-05-19	2015-12-17	2017-06-27
81	1	H6751	CS	N	TEST	dp10	female	2	5	7	8	5	4	31	8.3	15.4	21.4	24.3	12.6	12.4	94.4		15818.5	7223.3	3537.8	1839.7	8174.7	7514.9	2017-05-25	2015-12-18	2017-06-27
83	3	L2837	CS	N	TEST	dp10	female	0	1	3	1	1	2	8	0	1.1	5.3	7.1	3.3	4.3	21.2		26033	16196.8	10357	12517.1	14135	9799.8	2017-05-25	2015-05-09	2017-05-23
84	4	L3663	CS	N	TEST	dp10	female	2	3	3	0	4	5	17	2.4	6.9	7.8	0	6.1	10.3	33.5		26793.6	10548.7	7009.8	16856.3	12784.5	9793.3	2017-05-25	2016-02-04	2017-05-23
85	1	H6752	CS	N	TEST	dp10	female	5	4	5	6	2	1	23	14.4	26	20.9	24.5	22.9	30	138.7		14345	1565.37	2906.4	2125.33	2070.67	2950.5	2017-05-25	2015-12-18	2017-06-27
87	3	L3650	CS	N	TEST	dp10	female	3	2	4	0	3	6	18	6.8	16.4	11.6	0	23.2	16.1	74.1		27802.4	8679.9	12089.3	13393.3	2544.43	7883.93	2017-05-25	2016-02-04	2017-05-23
															4.44167	6.675	6.80833	6.825	7.65	7.61667	40.0417
6	2	H3279	CS	TS	TRAINING	dp10	female	0	0	0	1	0	0	1	0	0	0	1.2	0	0	1.2		37276.5	24176.5	20491.7	49806.5	25206.1	22839.4
7	3	H5620	CS	TS	TRAINING	dp10	female	0	0	0	1	0	0	1	0	0	0	1.4	0	0	1.4		48010.5	30616.6	27750.9	55695.9	25569.5	27384
25	1	L2484	CS	TS	TRAINING	dp10	female	2	0	0	0	0	1	3	3.5	0	0	0	0	1.2	4.6		24116.1	17086.4	16111.4	15068.4	16706.2	34221.7
26	2	H6057	CS	TS	TRAINING	dp10	female	1	1	3	1	1	3	10	1.4	1.2	3.5	1.3	3.2	6.3	17		29833.3	19189.5	13948.2	16342.8	19353.3	42528.7
29	1	L2485	CS	TS	TRAINING	dp10	female	2	2	0	1	3	1	9	4.7	2.9	0	1.2	5.2	1.3	15.3		47221.4	17995.3	20258.7	19001.1	46662.5	17752.7
62	2	L3267	CS	TS	TRAINING	dp10	female	0	1	0	0	0	0	1	0	3.2	0	0	0	0	3.2		34917.2	20332.1	26043.3	21475.6	23170.5	26171.5
66	2	L3269	CS	TS	TRAINING	dp10	female	0	0	1	1	0	0	2	0	0	1.2	1	0	0	2.3		40021.6	29505.2	27158.7	26562.6	24503.7	33823.4
68	4	L3661	CS	TS	TRAINING	dp10	female	0	0	0	2	0	1	3	0	0	0	4.7	0	3.9	8.6		38087.4	25467.8	22983.5	20546.2	20382.6	21326.8
137	1	L4441	CS	TS	TRAINING	dp10	female	3	1	2	1	0	2	9	5.9	2	2.7	1.1	0	4.4	16.1		24986.2	15045.6	17291	17792	13839.9	16965.3
141	1	L4442	CS	TS	TRAINING	dp10	female	2	3	0	2	2	2	11	3.8	12	0	3.9	3.4	4.5	23.8		22698.9	11611	19284	16677.5	15345	22588.2
																					9.35
18	2	H3279	CS	TS	TEST	dp10	female	0	0	1	0	1	0	2	0	0	1.1	0	3.6	0.8	5.6		30158	17270.7	42216.8	19344.7	10729.5	15554.8	2017-05-18	8/5/2015	2017-05-23
19	3	H5620	CS	TS	TEST	dp10	female	1	2	1	0	1	0	5	1.2	3.4	1.2	0	1.5	0	7.4		24589.8	16178.7	40535.4	13598.7	13344.1	18180	2017-05-18	2015-10-08	2017-05-23
41	1	L2484	CS	TS	TEST	dp10	female	2	2	1	1	0	1	7	4	3.7	2	1.1	0	1.4	12.2		35668	8072.1	8296.7	30573.5	20256	15324.3	2017-05-19	2015-12-25	2017-05-23
42	2	H6057	CS	TS	TEST	dp10	female	3	2	0	1	1	1	8	6	2.4	0	1.1	1.4	1.4	12.4		39095.4	10365	13820	47684.8	16314.3	16262.6	2017-05-19	2015-10-18
45	1	L2485	CS	TS	TEST	dp10	female	1	0	1	1	2	0	5	1.6	0	2.8	3.3	3.8	0	11.6		25525.7	18484.1	15502.8	9578.13	10774.6	21828.7	2017-05-19	2015-12-25	2017-05-23
82	2	L3267	CS	TS	TEST	dp10	female	4	0	3	5	3	3	18	24.7	0	6.9	7.2	4.4	8.2	51.4		5283.17	17456.2	10830.4	10698.8	13498.9	10077.7	2017-05-25	2016-01-14	2017-05-23
86	2	L3269	CS	TS	TEST	dp10	female	1	0	5	1	1	2	10	4.8	0	16.9	3.8	1.2	3.2	30		30911.3	17147.7	7665.93	17380.8	17935.4	24244.9	2017-05-25	2016-01-16	2017-05-23
88	4	L3661	CS	TS	TEST	dp10	female	0	0	0	1	1	1	3	0	0	0	1.9	0.6	1.9	4.4		30439.5	17910.2	16313.4	13573.3	17012.8	18304.2	2017-05-25	2016-02-04
157	1	L4441	CS	TS	TEST	dp10	female	5	3	4	2	3	8	25	23	25	6.5	5.2	3.8	17.6	81.2		8831.7	2433.33	8873.53	12969.8	10441.3	5194.07	2017-05-31	2016-03-06	2017-06-27
161	1	L4442	CS	TS	TEST	dp10	female	2	2	0	2	1	2	9	13.1	27.5	29.5	27.7	7.4	25.2	130.4		11725.3	1062.83	253.5	736.13	10618.1	2929.7	2017-05-31	2016-03-06	2017-06-27
															7.84	6.2	6.69	5.13	2.77	5.97	34.66
1	1	H5632	NS	N	TRAINING	dp10	female	0	0	0	0	2	0	2	0	0	0	0	2.7	0	2.7		33874	17886.7	22042.7	18120.4	32030.1	19778
3	3	H6141	NS	N	TRAINING	dp10	female	0	1	0	0	1	0	2	0	2	0	0	1.6	0	3.6		38551.4	20740.9	22722.6	19619.1	46121.8	15089.9
57	1	H6748	NS	N	TRAINING	dp10	female	2	0	2	1	0	2	7	2.6	0.2	4.5	1	0	5.2	13.4		36599.8	19543.5	15839.5	22703.7	19144.2	15702.8
59	3	L2835	NS	N	TRAINING	dp10	female	2	0	1	1	1	1	6	2.3	0	1.8	3.2	2.4	1	10.8		44796.6	19014.6	16616.5	14623.9	15881.3	22230.6
60	4	L3662	NS	N	TRAINING	dp10	female	0	0	2	2	2	2	8	0	0	4.2	4	2.5	4.8	15.4		35757.9	24343.7	17437.2	12414	14451.9	14708.6
																					9.18
13	1	H5632	NS	N	TEST	dp10	female	0	0	0	0	0	1	1	0	0	0	0	0	5.7	5.7		36531.6	16705.6	21800	13626.3	18833.9	14191.8	2017-05-18	2015-10-09	2017-05-23
15	3	H6141	NS	N	TEST	dp10	female	0	0	0	0	0	1	1	0	0	0	0	0	1.1	1.1		37704.7	18776.2	22903.3	16553.5	17717.1	16462	2017-05-18	2015-10-26	2017-06-27
77	1	H6748	NS	N	TEST	dp10	female	1	2	1	3	1	1	9	2.9	2.5	1.9	3.5	2.4	1	14.3		25635.2	17969.2	21806.7	15705.2	16308.1	18923	2017-05-25	2015-12-18	2017-06-27
79	3	L2835	NS	N	TEST	dp10	female	5	2	1	2	3	5	18	14.8	25.7	7.7	4.8	7	9.3	69.3		18957.9	2984.2	9807.6	14937.7	12022.9	13891.3	2017-05-25	2015-03-28	2017-05-23
80	4	L3662	NS	N	TEST	dp10	female	1	2	1	1	2	1	8	1	3.7	1.3	1.1	4.2	1.5	12.8		32975.1	19285.4	16146.3	15868.2	14155.6	18036.5	2017-05-25	2016-02-04	2017-05-23
																					20.64
2	2	H6058	NS	TS	TRAINING	dp10	female	0	0	1	0	1	1	3	0	0	1	0	1.2	2	4.3		30198.6	22091.9	20952.5	17269.7	51592.5	19651.1
4	4	H6144	NS	TS	TRAINING	dp10	female	0	0	0	0	1	0	1	0	0	0	0	2.1	0	2.1		39503.6	19412.3	22876.2	21320.1	52244.6	19069.5
58	2	H6314	NS	TS	TRAINING	dp10	female	0	1	0	0	0	1	2	0	1.2	0	0	0	2.4	3.7		38979.7	24110.1	22164.9	18503.7	17859.7	19804
145	1	L4743	NS	TS	TRAINING	dp10	female	0	0	0	2	5	0	7	0	0	0	4.1	8.2	0.5	12.8		29432.6	18351.6	19748	14687.1	12630.3	24654.4
147	3	L4746	NS	TS	TRAINING	dp10	female	1	0	1	1	0	2	5	1	0	1.8	1	0	4.6	8.5		37777.2	22986.1	22921.2	21689.1	22799.5	20792.5
																					6.28
14	2	H6058	NS	TS	TEST	dp10	female	1	0	2	1	0	2	6	1.4	0	3	1.7	0	3.2	9.3		30059.6	15835.6	10913.2	7174.1	12535.9	10424.1	2017-05-18	2015-10-18
16	4	H6144	NS	TS	TEST	dp10	female	0	0	0	0	0	0	0	0	0	0	0	0	0	0		41921.9	25210.2	23075.7	22834.6	21553.3	20325.2	2017-05-18	2015-10-29	2017-06-27
78	2	H6314	NS	TS	TEST	dp10	female	1	2	3	1	0	2	9	2.5	8.7	8.9	1.7	0	2.8	24.7		26308	12770.7	13211.3	16673	22279.6	19843.3	2017-05-25	2015-11-04	2017-06-27
165	1	L4743	NS	TS	TEST	dp10	female	2	3	1	3	4	1	14	3.6	4.6	1.1	5.2	5.6	1.8	21.9		20763.9	13072.8	15166.3	13074.7	14247.9	14916.8	2017-05-31	2016-03-16	2017-06-29
167	3	L4746	NS	TS	TEST	dp10	female	0	1	2	3	2	3	11	0	1.2	7.4	7.3	5.8	9.1	30.8		26483.5	17466.3	10514.5	14068.8	14094.5	15999.1	2017-05-31	2016-03-16	2017-08-29
																					17.34
9	1	H5634	SC	N	TRAINING	dp10	female	0	0	0	2	0	0	2	0	0	0	4.4	0	0	4.4		36422.1	24946.4	20405.4	27666.3	16518.6	14804.1
10	2	H6296	SC	N	TRAINING	dp10	female	2	0	3	1	1	3	10	5.7	0	13.4	1.2	2.3	8.5	31.1		25893.9	6727.7	4424.67	42899.6	8180.5	7018.19
12	4	H6146	SC	N	TRAINING	dp10	female	0	0	0	1	0	0	1	0	0	0	1.2	0	0	1.2		40524.2	27271.1	24066.9	51044.4	18276.7	25045.9
37	1	L2478	SC	N	TRAINING	dp10	female	4	4	4	1	2	1	16	4.5	8.4	11	13.6	5.2	2	44.8		39489.2	17583.7	24746.4	11795.4	13758.8	11315.4
39	3	L2829	SC	N	TRAINING	dp10	female	4	1	1	1	0	1	8	5.6	2.6	5.5	4.2	0	1.8	19.8		53266.6	20327.8	39548.2	16397.1	12727.8	13799.5
40	4	L2830	SC	N	TRAINING	dp10	female	4	3	3	1	2	2	15	19.2	28.5	14.6	1.5	2.1	2.7	68.6		44819.6	1547.8	38270.4	15779.4	15227.5	13985
69	1	H6753	SC	N	TRAINING	dp10	female	1	0	0	3	0	1	5	1	0	0	4.5	0	1.2	6.8		30572.6	21017.2	17022.5	12624.9	17145.8	15363.3
71	3	L3651	SC	N	TRAINING	dp10	female	1	0	3	1	1	4	10	1.4	0	5.3	2	1	4.3	14.1		37229.6	20694.8	13283.3	15062.5	16800	18648.2
75	3	L4445	SC	N	TRAINING	dp10	female	0	0	0	0	0	0	0	0	0	0	0	0	0	0		28123.6	21410.9	22957.6	21417.3	21184.6	20499.3
129	1	L4438	SC	N	TRAINING	dp10	female	3	3	2	5	2	2	17	10.4	6.4	4.3	18.3	4.6	3.6	47.6		22059.1	14430.7	13375.7	4134.6	12074.2	13264.7
																					23.84
21	1	H5634	SC	N	TEST	dp10	female	1	0	1	0	0	0	2	1.3	0	2.2	0	0	0	3.6		36528.2	17255.2	14492.5	23895.9	22018.5	14417.7	2017-05-18	2015-10-09	2017-05-23
22	2	H6296	SC	N	TEST	dp10	female	4	4	1	3	1	2	15	13.8	16.5	4.7	8.1	10.1	11.1	64.3		43433	3539.97	5038.8	5383.3	5013.5	6089.93	2017-05-18	2015-10-29
24	4	H6146	SC	N	TEST	dp10	female	1	0	0	0	0	0	1	1.7	0	0	0	0	0	1.7		68317.6	24368.4	20851.6	21529.6	14420.4	24937.7	2017-05-18	2015-06-11	2017-06-27
53	1	L2478	SC	N	TEST	dp10	female	2	1	0	2	2	1	8	5.6	1.2	0	3	4	1.3	15.1		21459.2	36653.9	11954.8	14642	32184.9	10393.2	2017-05-19	2015-12-25	2017-05-23
55	3	L2829	SC	N	TEST	dp10	female	1	1	0	3	3	0	8	3.6	1.2	0	10.9	11.6	0	27.4		19587.5	41327.5	11321	5484	43810.5	18545	2017-05-19	2016-01-03
56	4	L2830	SC	N	TEST	dp10	female	1	1	0	0	1	0	3	1.6	1.6	0	0	1.2	0	4.5		22636.8	51028.8	17238.2	18847.6	57581.8	20238.5	2017-05-19	2016-01-03
89	1	H6753	SC	N	TEST	dp10	female	3	4	2	3	5	4	21	24	18.3	7	12	13.1	18.7	93.1		11217.8	3104.47	14713	7711.33	8692.1	7071.1	2017-05-25	2015-12-18	2017-06-27
91	3	L3651	SC	N	TEST	dp10	female	2	3	6	3	5	5	24	3.6	5	12.1	5.7	12.4	14.4	53.1		26355.5	11308	7264.03	10605.9	8678.63	9898.67	2017-05-25	2016-02-04	2017-05-23
95	3	L4445	SC	N	TEST	dp10	female	0	0	1	0	0	1	2	0	0	2.3	0	0	1.4	3.8		33829	18135.3	13337.2	21228.8	16560.7	16480.5	2017-05-25	2016-03-06	2017-06-27
149	1	L4438	SC	N	TEST	dp10	female	4	5	3	1	5	2	20	23.6	26.4	27.2	3.3	24.7	11.2	116.4		8501.5	1625.4	984.5	10573.1	1575.3	11916.3	2017-05-31	2016-03-02
																					38.3
11	3	H6298	SC	TS	TRAINING	dp10	female	1	1	0	1	0	0	3	1.3	1.1	0	1.2	0	0	3.7		39609.5	23485	22040.2	50260.4	23865.3	24772.7
33	1	L2477	SC	TS	TRAINING	dp10	female	0	0	2	1	1	1	5	0	0	2.4	1.4	3.3	2.6	9.8		18382.6	19960.1	35698.2	26297.7	32595.1	15615.6
34	2	H6138	SC	TS	TRAINING	dp10	female	1	0	3	1	1	2	8	1.7	0	3.7	1.4	1.3	4.2	12.3		21715.1	17650.6	52688.9	46338.4	53954.9	11764.3
35	3	H6512	SC	TS	TRAINING	dp10	female	0	0	2	1	1	0	4	0	0	2.4	1.8	1.9	0	6.1		30626.6	12126.5	48235.5	39800.7	66463.8	22037.4
36	4	H6734	SC	TS	TRAINING	dp10	female	0	0	2	1	1	0	4	0	0	2.4	1.8	2.1	0	6.3		32088.2	23772.9	54787.6	48613.4	72764.5	23322.3
38	2	L2493	SC	TS	TRAINING	dp10	female	1	0	1	0	1	0	3	1.2	0	1.2	0	1.1	0	3.6		56034.7	22268.1	52119.1	22754.1	21335.7	18476.3
70	2	L3270	SC	TS	TRAINING	dp10	female	1	0	3	3	2	0	9	1	0	5.5	4.3	7.3	0	18.1		28987.4	15994.4	12954.9	10156.3	11437.1	23899.7
72	4	L3654	SC	TS	TRAINING	dp10	female	1	2	0	2	1	2	8	1	4.3	0	5.3	1.3	3.4	15.3		33573.6	19621.5	18797.6	14505.3	18471	17436.1
73	1	H6754	SC	TS	TRAINING	dp10	female	0	2	2	3	6	3	16	0	5.3	2.9	9.6	19.8	15.6	53.1		31992.1	14636	12628.8	11110.2	3321.07	9896.8
74	2	L4444	SC	TS	TRAINING	dp10	female	6	5	0	0	1	1	13	20.8	11	0	0	1.2	1.5	34.5		17508.3	7064.3	15722.5	19623.2	15525.2	18061
133	1	L4440	SC	TS	TRAINING	dp10	female	3	5	1	6	1	2	18	9.4	13.5	3.5	21.1	2.2	5.3	54.9		24077.4	5363.5	9957.5	1952.4	11694.4	18069.4
																					19.7909
23	3	H6298	SC	TS	TEST	dp10	female	1	1	0	0	1	1	4	1.6	1.2	0	0	2.1	2	7		62523.6	16223	22277.4	14875.8	19272.1	15155.7	2017-05-18	2015-10-31	2017-06-27
49	1	L2477	SC	TS	TEST	dp10	female	1	1	0	2	4	1	9	1.3	5.6	0	5	8.6	1.4	21.9		46470.5	9701.23	14136.7	37441.3	54067.6	10859.7	2017-05-19	2015-12-25	2017-05-23
50	2	H6138	SC	TS	TEST	dp10	female	1	1	0	1	2	1	6	1.3	1.8	0	1.6	2.6	1.7	9.1		55585.5	10982.7	13243.2	41595.4	91810.4	20324.8	2017-05-19	2015-10-26	2017-06-27
51	3	H6512	SC	TS	TEST	dp10	female	1	0	0	2	2	0	5	1.5	0	0	2.7	2.4	0	6.6		62416.7	18994	20336.9	55796.3	84454.3	20401.6	2017-05-19	2015-11-17
52	4	H6734	SC	TS	TEST	dp10	female	1	0	0	2	3	0	6	1.7	0.1	0	3.1	3.5	0	8.4		66814.8	26157.2	18310.4	54123.7	87170.6	17916.1	2017-05-19	2015-12-17
54	2	L2493	SC	TS	TEST	dp10	female	0	1	0	0	1	2	4	0	1.2	0	0	1.2	2.5	4.9		30398.4	52855	18407.9	17945	38055	17712.1	2017-05-19	2015-12-31	2017-05-23
90	2	L3270	SC	TS	TEST	dp10	female	1	0	1	0	3	4	9	1.5	0	3.5	1	5.1	10.3	21.5		25800.6	26283.6	18052	18939.5	11307.8	11233.2	2017-05-25	2016-01-16	2017-05-23
92	4	L3654	SC	TS	TEST	dp10	female	1	4	3	2	2	4	16	1.8	7.8	6	5.3	3.8	11.8	36.5		24249.7	14633.3	12723.1	11094.9	15019.1	12288.7	2017-05-25	2016-02-04	2017-05-23
93	1	H6754	SC	TS	TEST	dp10	female	3	2	3	3	2	3	16	14.3	18.4	21.5	7.3	18.7	23.1	103.2		16219.1	3756.5	3922.3	11236.4	5936.7	5053.03	2017-05-25	2015-12-18
94	2	L4444	SC	TS	TEST	dp10	female	5	4	3	2	1	6	21	8.4	10.9	7	3.4	1.5	14.5	45.7		22015	6750.23	9332.73	15037.4	15947.9	9665.17	2017-05-25	2016-03-06	2017-06-27
153	1	L4440	SC	TS	TEST	dp10	female	2	2	0	1	0	3	8	29	26.8	30	30	28.5	7.4	151.8		8542.8	805	604.5	218.2	867.77	14103.3	2017-05-31	2016-03-06	2017-06-27
																					37.8727
96	4				TEST	dp10	female	0	0	0	1	0	0	1	29.6	30	30	30	30	30	179.6		11918.2	0	0	0	0	2521.4
76	4					dp10	female	0	0	0	1	0	0	1	29.6	30	30	30	30	30	179.6		12327.3	0	0	0	0	2522.97
Trial ID	Arena	ID	condition	genotype	phase	strain	gender	Times1	Times2	Times3	Times4	Times5	Times6	TTL Times	Duration1(Second)	Duration2(Second)	Duration3(Second)	Duration4(Second)	Duration5(Second)	Duration6(Second)	TTL Duration		AverageMotion1 (pixels/second)	AverageMotion2 (pixels/second)	AverageMotion3 (pixels/second)	AverageMotion4 (pixels/second)	AverageMotion5 (pixels/second)	AverageMotion6 (pixels/second)
170	2	H5614	CS	N	TRAINING	dp10	male	0	1	0	1	2	0	4	0	1	0	1.7	4.3	0	7		44132.9	20196.7	19122.1	22640.6	16318.8	23734.3
171	3	H5629	CS	N	TRAINING	dp10	male	0	0	0	0	0	1	1	0	0	0	0	0	1	1		59237.7	26510.8	25867.4	28660	22620.1	25153.4
210	2	L2482	CS	N	TRAINING	dp10	male	1	1	3	2	1	1	9	1.2	1.6	6.8	4.8	1	1.4	16.9		30120.6	22888.7	17199.3	17157.7	17998.5	26371.8
212	4	L3266	CS	N	TRAINING	dp10	male	2	2	1	1	3	0	9	2.5	2.4	2.4	3.1	4.9	0	15.3		32655.4	22530.7	17318.3	16965.1	14775.9	24209
213	1	L3424	CS	N	TRAINING	dp10	male	1	0	1	1	1	1	5	1	0	1.5	1.8	1.2	2.7	8.4		33833.6	24960.2	20638.9	15786.6	20215.5	26400.8
216	4	L3268	CS	N	TRAINING	dp10	male	1	0	0	1	2	0	4	1.3	0	0.7	0.7	3.3	0	6		33923.8	26239.8	30059.3	28392.8	13526.5	31632.5
241	1	L4446	CS	N	TRAINING	dp10	male	0	0	0	2	1	0	3	0	0	0	2.6	1.4	0	4		30082.6	32187.9	21098.3	19610.4	23528.2	27483
244	4	H6704	CS	N	TRAINING	dp10	male	3	2	0	1	4	1	11	11	3.8	0	1.6	5.2	1.4	23.1		27360.1	21178.7	26727.4	23221.7	16566	27282.8
353	1	L2488	CS	N	TRAINING	dp10	male	1	0	0	0	1	0	2	1.1	0	0	0	4.8	0	6		36307.2	24590.7	20443.4	17537.3	17285.3	24236.7
356	4	M9409	CS	N	TRAINING	dp10	male	0	1	0	1	0	1	3	0	4	0	2.8	0	2.1	9		42645.6	23313.4	23950.4	28076.5	26320.7	25115.6
																					11.0875
186	2	H5614	CS	N	TEST	dp10	male	1	1	0	3	6	2	13	1.5	2.1	0	7.1	10.9	4.6	26.2		32850.3	17638.5	16987.6	10660.1	7407.57	13379.2	2017-06-20	2015-10-08	2017-06-28
187	3	H5629	CS	N	TEST	dp10	male	1	3	3	2	5	2	16	1	7.7	14.2	4.3	9.9	6.5	43.6		37061.9	14525.6	9729.7	18376.2	14787.2	15882.5	2017-06-20	2015-10-09	2017-06-28
226	2	L2482	CS	N	TEST	dp10	male	2	5	2	2	4	3	18	3.9	12.6	6.1	13.7	6.9	4.5	47.6		24569.4	9229.17	14611.9	6292.5	12877	18170.8	2017-07-13	2015-12-25
228	4	L3266	CS	N	TEST	dp10	male	3	3	3	4	3	2	18	18.9	21.3	21.8	21	13.9	24.1	121		15366.5	5240.07	3692.97	4467.43	9242.7	4022.83	2017-07-13	2016-01-14
229	1	L3424	CS	N	TEST	dp10	male	4	4	2	3	2	3	18	7.1	10.8	8.8	19.3	6.5	14.1	66.6		19718.4	11726.2	13836.9	5436.73	13821.1	11871.3	2017-07-13	2016-01-24
232	4	L3268	CS	N	TEST	dp10	male	0	2	1	4	2	4	13	1.4	24.5	7.9	15.8	8.3	9.4	67.4		27887.2	1825	11523.4	8214	9382.1	13893.6	2017-07-13	2016-01-16
257	1	L4446	CS	N	TEST	dp10	male	3	1	1	1	1	1	8	27	22.6	24.6	29	28.9	26.6	158.7		8323.8	2388.23	1330.67	844	636.93	2929.2	2017-07-14	2016-03-07	2017-08-29
260	4	H6704	CS	N	TEST	dp10	male	0	3	4	3	3	1	14	0	10.4	8	6.5	4.5	5.3	34.7		26839.9	11502.5	10184.4	11851.8	10175.9	18583.1	2017-07-14	2015-12-02	2017-08-29
365	1	L2488	CS	N	TEST	dp10	male	2	3	3	3	1	3	15	22.8	24.7	13.7	26.9	26.5	9.7	124.3		7529.6	1803.07	5255.03	1799.3	1914.2	12179	2017-07-25	2015-12-31	2017-08-05
368	4	M9409	CS	N	TEST	dp10	male	4	3	0	1	1	1	10	17.5	17.6	0	2.1	3	1.2	41.5		15167.9	4937.4	17134.4	19181.8	15906.7	20634.3	2017-07-25	2016-04-23	2017-08-05
															10.11	15.43	10.51	14.57	11.93	10.6	73.16
169	1	H5495	CS	TS	TRAINING	dp10	male	0	0	0	1	5	2	8	0	0	0	1.6	14.5	2.7	18.8		32330	18832.6	15597	18862.9	9063.13	20172.2
172	4	H6291	CS	TS	TRAINING	dp10	male	1	3	0	2	1	3	10	1.6	5.3	0.1	10.3	4	5.6	26.9		34392.5	11257.1	16715.2	11947.7	18870.7	17620.1
173	1	H5496	CS	TS	TRAINING	dp10	male	1	1	0	0	0	2	4	1.5	1.7	0	0	0	4.2	7.4		26033.5	16233	18772.7	16456.7	15107.8	25574
174	2	H5615	CS	TS	TRAINING	dp10	male	0	0	1	2	2	0	5	0	0	1.7	3.6	4.7	0	10		30639.9	22980.4	19386	19281.1	20005.8	22215.3
175	3	H5630	CS	TS	TRAINING	dp10	male	2	3	2	0	2	0	9	4.5	7.9	3.6	0	2.1	0	18		26187.1	14089.1	13806	16449.9	16917.1	26538.1
176	4	H6294	CS	TS	TRAINING	dp10	male	0	0	0	1	2	2	5	0	0	0	1	5.4	3.7	10.1		30765.8	22811	19628.1	17315.7	12900.9	20835.1
209	1	L3423	CS	TS	TRAINING	dp10	male	0	1	0	0	1	1	3	0	1.6	0	0	1.3	4.5	7.5		27412.8	17819.9	20249	19821.7	20633.2	19146.4
211	3	L4734	CS	TS	TRAINING	dp10	male	0	1	1	1	0	1	4	0	1	1.6	0.8	0	1.3	4.8		30698.4	19747.8	16854.3	14691.9	18538.1	28339.7
214	2	L2483	CS	TS	TRAINING	dp10	male	0	1	0	0	1	2	4	0	2.3	0	0	2.5	4.7	9.5		34019.3	26074.4	24896.2	23019.6	19156.6	28471.9
215	3	L4735	CS	TS	TRAINING	dp10	male	0	1	0	1	0	1	3	0	2.5	0	1.2	0	1.4	5.2		38001.3	17961.8	22475.5	18882.2	24612.4	27861
242	2	L4124	CS	TS	TRAINING	dp10	male	1	0	0	0	0	0	1	1.1	0	0	0	0	0	1.1		38561.5	27978.4	24515	23774.2	24698.7	30396.4
243	3	L2450	CS	TS	TRAINING	dp10	male	0	0	0	1	0	0	1	0	0	0	1	0	0	1		38834.7	21961.4	24064.3	20844.5	22394.2	25307.1
355	3	H3272	CS	TS	TRAINING	dp10	male	1	0	0	0	0	0	1	1	0	0	0	0	0	1		31477.2	26541.4	23218.5	20571	26218	29065.8
																					9.33077
185	1	H5495	CS	TS	TEST	dp10	male	5	2	5	2	2	3	19	19.4	4.3	13.2	24.7	11.9	26.5	99.9		18155.3	11277.3	7557.57	2267.8	7525.07	1256.48	2017-06-20	2015-10-03	2017-06-28
188	4	H6291	CS	TS	TEST	dp10	male	1	3	1	1	0	1	7	15.5	25.4	29.7	30	27.4	29.9	157.9		20248.7	1225	417.6	166.1	908.17	112.42	2017-06-20	2015-10-31	2017-06-28
189	1	H5496	CS	TS	TEST	dp10	male	1	2	2	1	3	2	11	11	3.5	11.1	25.4	21.9	24.4	97.3		16247.6	8666.5	6514.23	1375.23	3408.8	3273.07	2017-06-20	2015-10-03	2017-06-28
190	2	H5615	CS	TS	TEST	dp10	male	4	2	3	3	3	2	17	20.7	6.4	13.6	4.2	7.2	3.7	55.7		10095.4	11469.1	9174.23	13454.4	11566.9	15127.1	2017-06-20	2015-10-08	2017-06-28
191	3	H5630	CS	TS	TEST	dp10	male	2	2	1	1	2	2	10	7.7	8.8	7.1	6.5	23.5	29	82.6		19962.9	9191.57	9513.87	7396.1	1625.6	2708.8	2017-06-20	2015-10-09	2017-06-28
192	4	H6294	CS	TS	TEST	dp10	male	2	1	5	2	2	4	16	7.7	5.4	11.9	15	8	14.9	62.9		23934.3	15599.2	6216.8	6772.7	9393.2	9202.67	2017-06-20	2015-10-31	2017-06-28
225	1	L3423	CS	TS	TEST	dp10	male	4	2	2	2	3	4	17	18.9	28.8	28.7	24.3	28.3	22.3	151.2		10302.8	891.1	639.7	2415.7	756.5	3670.8	2017-07-13	2016-01-24
227	3	L4734	CS	TS	TEST	dp10	male	3	2	2	2	3	1	13	15.1	18	22.3	28.3	18.9	21	123.6		15734.6	4373	3664.7	883	3833.57	7714.73	2017-07-13	2016-03-19
230	2	L2483	CS	TS	TEST	dp10	male	0	0	1	1	1	0	3	0	0	1.6	0.6	1.2	0	3.5		28021.2	21293.3	17559.6	19429.2	20634.4	26423	2017-07-13	2015-12-25
231	3	L4735	CS	TS	TEST	dp10	male	5	2	2	5	3	5	22	7	18.5	4.4	13.5	20.1	14.5	78		19106.1	4540.03	12893.5	5478.9	4984.37	8612.03	2017-07-13	2016-03-19
258	2	L4124	CS	TS	TEST	dp10	male	5	3	5	6	1	6	26	10.1	5.2	10.8	12.8	3.3	13.3	55.3		12660.1	11452.6	7365.33	4571.67	10440	8259.53	2017-07-14	2016-02-24
259	3	L2450	CS	TS	TEST	dp10	male	2	2	1	1	2	1	9	24.1	25	29.1	30	28.3	29.9	166.4		11020.4	1824.3	677.1	671.5	814.67	3126.5	2017-07-14	2015-12-24
367	3	H3272	CS	TS	TEST	dp10	male	1	2	2	2	0	1	8	1.1	2.7	4.7	3.5	0	2.1	14.1		31336.5	16571.8	14620.2	12192.5	19474.3	18683.8	2017-07-25	2015-08-05	2017-08-29
															12.1769	11.6923	14.4769	16.8308	15.3846	17.8077	88.3385
202	2	L2480	NS	N	TRAINING	dp10	male	3	1	2	1	1	1	9	4.3	2.7	3.2	1.8	1.3	1.2	14.6		30482.2	14373.2	21035	17964.9	17056.6	18249.7	2017-07-13	2015-12-25
203	3	L4732	NS	N	TRAINING	dp10	male	0	1	1	1	1	0	4	0.5	0.6	1.9	1.4	1.4	0	5.9		32732.9	19263.8	16878.3	18489.1	22867.9	24038.6	2017-07-13	2016-03-19
234	2	L4122	NS	N	TRAINING	dp10	male	0	0	1	1	0	1	3	0	0	2.5	1.5	0	1.7	5.8		38896.1	25652.1	18744.5	21547.8	22585	20852.7	2017-07-14	2016-02-24
235	3	L2448	NS	N	TRAINING	dp10	male	3	3	1	1	1	5	14	5.7	4.6	2.2	2.7	4.2	15.3	34.7		34685.8	18688.1	24895.5	20294.9	12870	10437	2017-07-14	2015-12-24
237	1	H6743	NS	N	TRAINING	dp10	male	0	1	1	1	1	3	7	0	3.5	2.6	1.8	3	5.4	16.3		26275.4	14093.1	15271	19592.1	15201.7	13224.1	2017-07-14	2015-12-18
238	2	L4123	NS	N	TRAINING	dp10	male	0	1	1	1	0	3	6	0	1.2	1.1	1	0	4.6	8		36940.2	24547.6	17945.1	21082.3	19483.7	24333.4	2017-07-14	2016-02-24
347	3	H6293	NS	N	TRAINING	dp10	male	1	0	0	1	0	2	4	2	0	0	1.2	0.4	4.3	7.9		39873.1	25831	19411.3	25129.9	29644.9	16883.2	2017-07-25	2015-10-31
																					13.3143
218	2	L2480	NS	N	TEST	dp10	male	3	4	2	4	2	1	16	7.1	11.5	11.7	11.2	3.8	2.4	47.7		28090.5	10355.1	5964.6	7287.9	12242.3	13748.7
219	3	L4732	NS	N	TEST	dp10	male	1	2	1	2	1	1	8	4	2.8	1.8	2.5	1	2.1	14.3		37803.8	14510.3	16767.8	15311.1	18295.4	15681.6
250	2	L4122	NS	N	TEST	dp10	male	1	1	5	2	3	1	13	6.2	2	9.1	2.4	3.1	4.2	27		24277.9	18699.1	9773.4	15646.6	19363.9	15572.5
251	3	L2448	NS	N	TEST	dp10	male	2	2	2	2	5	2	15	4.2	5.2	4.5	2.7	11.5	10.3	38.3		26665.3	14131.8	15611.4	16347.1	8513.1	9735.69
253	1	H6743	NS	N	TEST	dp10	male	0	2	3	3	1	4	13	0.5	6.2	6.8	9.8	1.6	8.3	33.1		21451	11911.4	9004.8	10078.2	14282.7	10579.7			2017-08-05
254	2	L4123	NS	N	TEST	dp10	male	0	1	2	0	2	2	7	0.5	0.7	2.1	0	6.2	5.6	15.1		29857.2	19973.1	15138.6	17565.7	14253.1	13333.8
359	3	H6293	NS	N	TEST	dp10	male	0	0	0	0	0	0	0	0	0	0	0	0	0	0		36724	26621.4	32185.4	36161.6	27523	32905.5			2017-08-05
																					25.0714
201	1	H6726	NS	TS	TRAINING	dp10	male	1	0	0	1	0	0	2	1.6	0	0	1.8	0	0	3.5		33986.3	27972.8	23238.2	16547.1	26185.1	23287.1	2017-07-13	2015-12-17
204	4	L4740	NS	TS	TRAINING	dp10	male	0	1	1	2	1	1	6	0	1.1	1.1	3.2	1.3	1.2	8		36672.5	20129.2	21557	12357.1	19791.3	22289.7	2017-07-13	2016-03-16
233	1	H3298	NS	TS	TRAINING	dp10	male	0	1	3	1	1	0	6	0	1	4.7	1.4	1.5	0	8.7		30808.4	13695.5	15810.1	20294.4	18005.8	22077.2	2017-07-14	2015-08-08
236	4	H6706	NS	TS	TRAINING	dp10	male	0	1	1	0	1	0	3	0	1.7	1.6	0	1	0	4.4		36686.8	15766.4	16447.1	21234.7	14925.2	22992.1	2017-07-14	2015-12-02
239	3	L2449	NS	TS	TRAINING	dp10	male	0	0	0	2	1	1	4	0	0	0	4.5	2.2	7.6	14.3		37389.9	20743	20356.3	19921.4	20069.1	13141.3	2017-07-14	2015-12-24
240	4	H3540	NS	TS	TRAINING	dp10	male	0	0	0	3	1	1	5	0	0	0	8.6	1.7	1	11.4		36194.2	28843.7	22558.2	14131.2	17125.8	21350.6	2017-07-14	2015-08-28
345	1	L2486	NS	TS	TRAINING	dp10	male	1	1	1	0	1	0	4	1	1.3	1.5	0	2	0	5.9		33821	22697.7	25212	17280.9	14269.7	18584.1	2017-07-25	2015-12-31
																					8.02857
217	1	H6726	NS	TS	TEST	dp10	male	3	3	2	1	1	1	11	8.2	6.5	8.7	2.1	1.3	1.2	28		22578.3	11060.4	9234.97	14230.8	13913.4	15287.5
220	4	L4740	NS	TS	TEST	dp10	male	1	2	1	1	1	1	7	1	2.1	3.6	1	1	2.3	11.1		36276.6	16770.9	13870.7	14938.7	18917.3	17295.2
249	1	H3298	NS	TS	TEST	dp10	male	2	3	4	0	3	1	13	8.1	3.3	15.4	0	4.3	1.2	32.2		20718.7	8064.7	5445.9	20080.1	16380	15012.4			2017-08-05
252	4	H6706	NS	TS	TEST	dp10	male	3	0	1	0	2	0	6	6.6	0	1.2	0	3.1	0.8	11.8		27932.1	18344	19072.6	16238	12565.6	20750.3			2017-08-29
255	3	L2449	NS	TS	TEST	dp10	male	4	3	3	2	6	3	21	6.9	7.4	11.9	7.4	13.8	5.9	53.2		23136.7	13579.2	15046.4	10988.6	10627	15165.2
256	4	H3540	NS	TS	TEST	dp10	male	0	3	1	2	0	1	7	0	4	1.9	3.9	0	1.3	11.1		20856.9	13825.1	16247.2	15190.1	17293.5	16468.5			2017-08-05
357	1	L2486	NS	TS	TEST	dp10	male	1	0	2	3	0	1	7	1.8	0	2.2	4	0	2.1	10.1		23333.8	23340.2	18327.3	17361.9	19215.2	22058.9
																					22.5
177	1	H5497	SC	N	TRAINING	dp10	male	3	4	3	4	2	3	19	12	20.4	9.6	10.1	17.8	20.4	90.1		24285	3652.63	9579.03	8135.2	6591.83	5045.07	2017-06-20	2015-10-03
178	2	H5616	SC	N	TRAINING	dp10	male	3	3	2	2	1	5	16	10.9	17.2	8.7	4.9	3.2	10	54.8		21312.2	5393.27	10477.6	15386.5	10642.9	11524.4	2017-06-20	2015-10-08
184	4	H3538	SC	N	TRAINING	dp10	male	3	1	2	2	4	3	15	4.9	2.7	4.4	7.8	13.6	14	47.3		26778.5	18268.4	14543.4	13463.7	12053.6	10671.9	2017-06-20	2015-08-28
205	1	H6730	SC	N	TRAINING	dp10	male	0	0	0	0	1	1	2	0	0	0	0	1.4	1.5	3		31813.8	18664.9	20114.4	18398	18116.5	17133.5	2017-07-13	2015-12-17
207	3	L4733	SC	N	TRAINING	dp10	male	0	3	2	5	3	7	20	0	7.4	5.6	10.3	4.7	11.6	39.5		41063.3	10369.2	9986.7	11545.2	12538	6028.79	2017-07-13	2016-03-19
246	2	L4125	SC	N	TRAINING	dp10	male	1	1	1	2	1	2	8	1.8	2.5	1	2.4	1.1	3.8	12.7		40372.3	18467.6	20172.9	15627.8	15756.7	16080.6	2017-07-14	2016-02-24
247	3	L2476	SC	N	TRAINING	dp10	male	2	1	0	2	3	2	10	3.6	2.5	0	3.6	8.8	3.1	21.5		32194.4	14086	16289.8	14742.1	12051.8	17496.9	2017-07-14	2015-12-25
349	1	L2487	SC	N	TRAINING	dp10	male	5	5	2	2	3	3	20	15.7	19.1	28.3	6.7	3.8	5.1	78.7		17702.1	2306.1	872.8	10258.6	14154	12464.9	2017-07-25	2015-12-31
																					43.45
193	1	H5497	SC	N	TEST	dp10	male	5	3	4	4	4	5	25	18.9	8	7.3	15.7	22.4	11.4	83.8		14172.9	10466.9	13038.6	8053.17	3475.2	12198.1			2017-06-28
194	2	H5616	SC	N	TEST	dp10	male	3	2	2	2	4	4	17	5.5	3.2	13.3	5.8	17.8	16.4	62		18809.5	7536.83	9409.47	15147	6215.17	8539			2017-06-28
200	4	H3538	SC	N	TEST	dp10	male	0	4	2	4	4	3	17	0	8.3	8.5	17.8	6.7	8	49.3		25688.5	15781.1	15205.1	6628.3	12702.4	15667.4
221	1	H6730	SC	N	TEST	dp10	male	0	1	0	0	2	0	3	0	7.2	0	0	11.1	0	18.3		22923.4	13558.5	16560.2	15313.9	9012.67	17992.2
223	3	L4733	SC	N	TEST	dp10	male	2	3	2	3	5	6	21	5.4	7.2	11.6	21.5	10.8	21.3	77.7		23453.1	10049.8	9288.27	4003.13	9353.77	5326.3
262	2	L4125	SC	N	TEST	dp10	male	2	3	4	1	3	3	16	5.3	5.6	5.3	1	9.8	4.9	31.9		17824.8	9176.33	11504.7	13793.4	8989.53	11894.1
263	3	L2476	SC	N	TEST	dp10	male	2	5	3	1	1	4	16	4.8	12.9	14.5	5.6	2.3	14.3	54.3		19125.9	6286.13	8292.6	13267.9	15048.8	12621.6
361	1	L2487	SC	N	TEST	dp10	male	2	5	5	5	2	1	20	2.7	15.1	25.3	19.5	22.1	30	114.6		19068.3	6113.33	1645.8	4984	3787.2	2171.63			2017-08-05
																					61.4875
179	3	H6309	SC	TS	TRAINING	dp10	male	2	3	3	2	1	0	11	4.6	4.3	4.4	7	2.1	0	22.3		30837.1	9234.13	9197.1	8043.4	11053	12896.3	2017-06-20	2015-11-04
180	4	H6295	SC	TS	TRAINING	dp10	male	0	1	3	3	1	1	9	0	2.3	5.6	4.7	2.4	1.7	16.7		29331.3	16469.3	12939.1	14005.2	14654.6	18563.1	2017-06-20	2015-10-31
181	1	H5498	SC	TS	TRAINING	dp10	male	4	4	0	2	1	1	12	13.6	11.2	0.9	4.7	0.8	1.9	33.1		22152.6	7933.4	20905.8	11842.4	12632.6	15845.4	2017-06-20	2015-10-03
182	2	H5617	SC	TS	TRAINING	dp10	male	1	0	3	3	1	1	9	6.7	0	6.3	6.1	2.3	2.3	23.8		23206.3	14287.7	12630.3	11835.8	14968.7	16980.8	2017-06-20	2015-10-08
183	3	H6310	SC	TS	TRAINING	dp10	male	4	1	2	0	2	1	10	7.8	1.8	2.5	0	2.7	2.1	16.9		24505.1	13476.5	13498.3	14244.7	14089.3	16348.3	2017-06-20	2015-11-04
206	2	L2481	SC	TS	TRAINING	dp10	male	0	1	0	2	1	4	8	0	2.1	0	3.2	1.9	8.1	15.4		35139.6	16950.4	13534.6	13470.5	8949.93	10865.9	2017-07-13	2015-12-25
208	4	L4741	SC	TS	TRAINING	dp10	male	0	0	0	0	0	0	0	0	0	0	0	0	0	0		44420.4	30141.6	24505.3	24541.9	24769.2	23378.9	2017-07-13	2016-03-16
245	1	L3659	SC	TS	TRAINING	dp10	male	4	0	1	0	1	0	6	6.7	0	1	0	1.1	0	8.9		34504.7	20239.9	20507.2	20589.9	18299.4	18593.3	2017-07-14	2016-02-04
248	4	L3657	SC	TS	TRAINING	dp10	male	3	5	0	2	1	1	12	10.4	8.6	0	4.2	4.6	1.4	29.2		31935	10627.8	19204.6	14914.9	12761.9	21554.2	2017-07-14	2016-02-04
																					18.4778
195	3	H6309	SC	TS	TEST	dp10	male	4	4	1	4	2	1	16	6	13.9	2	11.6	2.7	2.3	38.6		23523.8	4635.03	13072.2	7625.27	16171.5	15732.3			2017-06-28
196	4	H6295	SC	TS	TEST	dp10	male	4	5	7	3	1	2	22	20.9	19.2	18.5	21.2	30	18.7	128.6		15528.9	3870.9	2933.57	3741.33	468	6803.73			2017-06-28
197	1	H5498	SC	TS	TEST	dp10	male	3	3	2	3	2	2	15	6.1	15.1	10.8	11.6	10.3	5.6	59.4		17714.3	5644.27	9649.83	7534.97	11059.7	13097.1			2017-06-28
198	2	H5617	SC	TS	TEST	dp10	male	2	2	1	0	0	1	6	3.5	2.1	1.6	0	0	1.2	8.4		20950	13676.7	13549.7	16041	15466.9	19921.8			2017-06-28
199	3	H6310	SC	TS	TEST	dp10	male	3	2	4	4	4	4	21	5.8	3.7	8.3	7.6	10.9	12	48.4		22168.6	10805.6	6057.43	11864.7	8702.67	11582.2			2017-06-28
222	2	L2481	SC	TS	TEST	dp10	male	2	5	2	3	4	3	19	11.7	15.5	23.6	28.8	19.9	8.1	107.6		15256.5	5218.9	2282.13	976.47	2443.8	17509.7
224	4	L4741	SC	TS	TEST	dp10	male	0	1	1	1	2	0	5	0	1.8	2.1	2.3	4.8	0	11.1		33247.6	21724.3	22281.4	19742.7	16019.4	30748.8
261	1	L3659	SC	TS	TEST	dp10	male	5	2	3	0	3	4	17	14.2	7.7	8.8	0	6.6	11.6	49		12810.5	8731.57	9468.77	11400.1	11926	8994.43
264	4	L3657	SC	TS	TEST	dp10	male	4	3	2	3	2	3	17	14.6	23.2	20	13.9	4.1	11.2	87		13446.1	2176.23	3578.4	5898.27	11654.3	8843.1
																					59.7889
Trial ID	Arena	ID	condition	genotype	phase	strain	gender	Times1	Times2	Times3	Times4	Times5	Times6	TTL Times	Duration1(Second)	Duration2(Second)	Duration3(Second)	Duration4(Second)	Duration5(Second)	Duration6(Second)	TTL Duration		AverageMotion1 (pixels/second)	AverageMotion2 (pixels/second)	AverageMotion3 (pixels/second)	AverageMotion4 (pixels/second)	AverageMotion5 (pixels/second)	AverageMotion6 (pixels/second)
100	4	H4981	CS	N	TRAINING	dp17	female	3	1	3	2	1	2	12	4.6	1.8	6.2	6.5	1.8	3.5	24.4		31335.7	16472.6	15120.3	10959.9	18673.6	24725.4
101	1	H2743	CS	N	TRAINING	dp17	female	0	0	0	0	1	2	3	0	0	0	0	4.5	3.7	8.2		32326.5	24062.3	19008	20671.9	16850.5	23317.3
103	3	H5269	CS	N	TRAINING	dp17	female	0	0	0	0	0	0	0	0	0	0	0	0	0	0		37392.4	29372.4	26372.7	27576.7	21013.8	27484.4
104	4	H4984	CS	N	TRAINING	dp17	female	0	1	1	0	0	0	2	0	1.2	2.9	0	0	0	4.2		29987.9	26320.5	30323.7	29076.5	34037.9	36559.9
142	2	L2276	CS	N	TRAINING	dp17	female	0	2	0	0	2	1	5	0	2.5	0	0	3.6	1.2	7.3		36529.7	23284.4	28037.6	19945.7	21197.4	28837.6
143	3	L6506	CS	N	TRAINING	dp17	female	1	1	1	4	1	0	8	1.7	1	2.7	6.3	1.6	0	13.5		27445.2	17024.7	12902.5	12680	14484.4	24017
																					9.6
113	1	H2745	CS	N	TEST	dp17	female	2	1	6	4	7	1	21	3.2	4.2	12.3	7.4	17.3	28.7	73.1		19719.5	13351.2	8439.1	9527.53	4932.2	2829.2
114	2	H6306	CS	N	TEST	dp17	female	2	2	0	4	3	5	16	2.9	8	0	8.6	7.3	12.2	39		23124.2	11364.3	18947.7	11045.8	10073.4	10702.5
116	4	H4981	CS	N	TEST	dp17	female	3	3	3	2	3	4	18	6.4	8.9	8.2	4.3	6.7	12.4	46.9		25033.2	12079.4	12912.2	12963.2	11790.8	11468.6
117	1	H2743	CS	N	TEST	dp17	female	0	2	2	3	1	3	11	0	5.4	7.8	17.1	22.2	8.5	61		15763.7	12192.2	7948.77	5476.63	3904.2	12469.5
119	3	H5269	CS	N	TEST	dp17	female	1	3	5	2	3	2	16	1.3	4.9	14.4	3.6	6.1	22.3	52.6		27123.9	13200.1	7054.07	13145.3	9699.93	6576.07
120	4	H4984	CS	N	TEST	dp17	female	0	0	0	0	0	0	0	0	0	0	0	0	0	0		36103.9	21604.7	21325.4	11403.5	21454.5	29762.8
162	2	L2276	CS	N	TEST	dp17	female	0	2	3	3	3	5	16	0	6.8	3.8	5.1	7.2	9.1	32		27446	13532.2	13535.4	15259.1	14555	16624.3
163	3	L6506	CS	N	TEST	dp17	female	4	3	4	3	2	1	17	17.2	21	27.3	26.2	29.3	18.1	139.2		13469.7	3421.53	1019	1423	799.8	10585.4
																					55.475
99	3	H5268	CS	TS	TRAINING	dp17	female	1	3	1	2	0	1	8	1.5	7.9	1	1.8	0.3	1.1	13.8		47293.8	17025	18975.3	16376.3	15937.2	23290.2
102	2	H6307	CS	TS	TRAINING	dp17	female	1	2	3	2	3	2	13	2.6	6.2	4.5	6.9	6.5	5.3	32		22366.9	16451.6	13327.3	17414.4	13353.9	22314.8
138	2	L2275	CS	TS	TRAINING	dp17	female	0	0	1	0	1	0	2	0	0	1.7	0	4.1	0	5.9		31465.8	26300.3	32671.5	26843.6	18910.6	20790.2
139	3	L6505	CS	TS	TRAINING	dp17	female	0	0	0	0	0	0	0	0	0	0	0	0	0	0		37699.8	26834.9	31232.4	24041.6	18668.1	28963.8
140	4	H6499	CS	TS	TRAINING	dp17	female	0	0	0	2	2	3	7	0	0	0	3.1	2.7	7.5	13.2		31460.5	22265.5	20354.1	18518.1	18910.6	26410.9
144	4	H4444	CS	TS	TRAINING	dp17	female	0	1	1	0	0	1	3	0	1	1.3	0	0	1	3.4		30727.8	23387.9	23578.8	22401.1	17274.5	26382.4
																					11.3833
115	3	H5268	CS	TS	TEST	dp17	female	3	2	1	2	2	3	13	13.1	13	13	7.8	6.9	11.4	65.3		16568.4	7201.1	9342.13	9893.23	10329.7	10251.3
118	2	H6307	CS	TS	TEST	dp17	female	1	2	1	4	3	3	14	6.5	17.2	10.4	12.4	18.6	22.5	87.6		22259.2	7029.67	12373.8	10752.5	6309.7	5512.67
158	2	L2275	CS	TS	TEST	dp17	female	2	2	3	2	3	5	17	2.5	4.6	7	5.2	13.1	12.8	45.1		21445.1	11555.2	14013.3	19259.8	9471.8	10973.2
159	3	L6505	CS	TS	TEST	dp17	female	4	1	2	5	0	3	15	5.4	2.1	9.5	19.2	0	3.5	39.6		25461.2	13022.6	7623.1	5121.33	16993.5	12731.7
160	4	H6499	CS	TS	TEST	dp17	female	0	1	3	1	3	2	10	0	1.1	4.6	4.3	13.3	13.9	37.2		33397.8	16876.5	16441.6	14883	8832.33	10180
164	4	H4444	CS	TS	TEST	dp17	female	1	0	1	0	0	0	2	2.3	0	1.1	0	0	0	3.5		23378	17929.1	19330.7	19937.5	21648.6	21639.6
																					46.3833
148	4	H4445	NS	N	TRAINING	dp17	female	2	2	3	2	2	3	14	3.2	4.1	9.2	7.5	2.6	6.7	33.2		22326.4	11497.6	8443.6	9910.7	13880.1	8786.47
168	4	H4445	NS	N	TEST	dp17	female	2	4	4	2	3	2	17	19	15.8	9.8	9.3	13.9	8.6	76.4		17567.7	5581.23	13409.8	6759.97	7609.47	13042.8
146	2	L2277	NS	TS	TRAINING	dp17	female	0	2	0	0	1	0	3	0	3.2	0	0	1.1	0	4.3		36248.7	24610.9	21613.6	23010.6	21332.5	26658.2
166	2	L2277	NS	TS	TEST	dp17	female	0	1	1	2	0	0	4	0	3.2	1.4	2.1	0	0	6.7		25068.9	16832.5	16049.7	17280.9	13447.6	18291.2
105	1	H2744	SC	N	TRAINING	dp17	female	1	0	0	3	2	0	6	1.2	0	0	7.3	2.2	0	10.7		30729.2	20010.2	16737.5	8614.8	16100.3	17450.2
106	2	H6308	SC	N	TRAINING	dp17	female	3	4	3	3	2	3	18	4.6	6.6	11.9	4.6	4.4	5.2	37.3		24739.8	10462.2	6149.9	9443.23	10174.9	12541.5
109	1	H3346	SC	N	TRAINING	dp17	female	2	0	2	2	5	1	12	4.5	0	4.2	4.4	13.2	2	28.2		19596	16718.8	17519.9	13885	10592.5	16950.1
110	2	H3350	SC	N	TRAINING	dp17	female	2	0	0	0	1	0	3	3.8	0	0	0	1	0	4.8		26608.8	18644	20972.4	26337.5	18940.9	23217.8
130	2	L2268	SC	N	TRAINING	dp17	female	3	2	2	1	1	1	10	7.1	6	2.8	1.4	2.4	1.8	21.5		36255.9	15393.8	18254	16309.2	17791.1	19957.6
135	3	L6492	SC	N	TRAINING	dp17	female	2	2	2	4	2	2	14	2.9	4.3	5.1	9.5	13.8	20.3	55.8		26761.9	10953.5	11594	7554.47	6321.7	7105.4
136	4	H6497	SC	N	TRAINING	dp17	female	1	0	2	1	1	3	8	1.1	0	2.4	1	2.8	6.3	13.6		35573.9	20693.4	19112.4	21834.2	13144.3	19379
																					24.5571
121	1	H2744	SC	N	TEST	dp17	female	2	2	1	2	4	5	16	3.3	3.4	1.8	3.4	5.5	10.6	27.9		18866.5	9439.4	16883.7	10681.3	15561.6	8558.3
122	2	H6308	SC	N	TEST	dp17	female	2	2	2	2	4	2	14	9.2	23.9	11.1	12.1	9.5	11.6	77.3		15245.6	3192.8	5947.1	7916.9	10615	8471.3
125	1	H3346	SC	N	TEST	dp17	female	3	1	4	3	2	3	16	28.8	17.5	24.1	26.1	20.3	27.9	144.6		7067.3	3699.73	2370.37	1593.8	4642.7	3198.1
126	2	H3350	SC	N	TEST	dp17	female	0	0	1	0	1	1	3	0	0	2.2	0	1.2	3	6.5		25312.6	17993.3	11608	16204.6	14067.7	21173.8
150	2	L2268	SC	N	TEST	dp17	female	1	2	3	4	2	2	14	12.6	8	3.3	5.9	5.1	3.2	38.2		17251	15338.4	12206.7	12440.9	21360.3	21436.6
155	3	L6492	SC	N	TEST	dp17	female	2	1	4	2	3	4	16	8.3	1.4	14.8	6.7	9.4	18	58.6		20393.6	12378.5	6157.8	8929.93	8330.87	8344.6
156	4	H6497	SC	N	TEST	dp17	female	0	3	1	2	3	1	10	0	5.7	2.3	6.5	14.4	2.7	31.5		26307.8	10677.6	15363.7	11653.9	7942.37	16801
																					54.9429
107	3	H5235	SC	TS	TRAINING	dp17	female	0	1	0	1	1	2	5	0	1	0	2.2	2.6	3.1	9		41711.4	21331.9	17504.3	16230	16451.9	24824.4
108	4	H3961	SC	TS	TRAINING	dp17	female	3	1	2	1	2	1	10	4.8	1	5.3	1.9	5	1.1	19.1		28110.5	14440.7	12971.3	13611.1	13185.4	18247.8
111	3	H5236	SC	TS	TRAINING	dp17	female	2	0	0	1	0	2	5	3.3	0	0	1	0	9.9	14.2		38558.6	17997.2	16536.4	17800.7	20342.6	10710.9
112	4	H3962	SC	TS	TRAINING	dp17	female	0	0	1	1	1	1	4	0	0	1.1	1.6	1.4	3.3	7.4		32085.2	21590.9	17057.4	17474.2	18505.8	23061.1
131	3	L2737	SC	TS	TRAINING	dp17	female	2	2	1	2	2	1	10	3.1	5.6	1.1	3.8	6.4	2.9	22.8		30445.2	8262.27	16600	11345.4	7971.4	15099.3
132	4	H6496	SC	TS	TRAINING	dp17	female	0	0	2	3	1	1	7	0	0	3.9	4	3.5	2.3	13.7		40762.5	20203.4	16284.6	11982.2	15453.7	18615.2
134	2	L2269	SC	TS	TRAINING	dp17	female	1	2	2	1	1	1	8	2.3	3.8	3.5	1	2.4	2	15		24967.6	12400.4	17280.6	18732.6	17278.1	17271.3
																					14.4571
123	3	H5235	SC	TS	TEST	dp17	female	2	2	3	6	3	6	22	2.2	4.3	8.3	12.6	11.4	12.4	51.2		21138.2	12794.3	13495.8	9541.3	9784.8	9016.8
124	4	H3961	SC	TS	TEST	dp17	female	4	0	3	3	2	2	14	5.9	0	4.7	6.7	3	3.6	23.9		15889.7	18565.4	17165.2	11118.3	16959.2	16947.6
127	3	H5236	SC	TS	TEST	dp17	female	1	1	0	3	2	1	8	2.3	1.2	0.6	5.7	4.8	1	15.7		28179.6	12888	19233	16514.3	18581.6	25072.4
128	4	H3962	SC	TS	TEST	dp17	female	0	1	1	3	1	5	11	0	1	1	3.4	0.8	8.9	15.1		33221	19081.6	15729.8	13075.1	11664.8	13720.5
151	3	L2737	SC	TS	TEST	dp17	female	0	1	0	2	3	3	9	0	2.4	0	2.1	5.6	5.9	16		29412.2	16114.3	21338.2	15836.2	11831.9	13558.8
152	4	H6496	SC	TS	TEST	dp17	female	2	0	1	1	1	1	6	2.9	0	1.3	1.6	1.2	1.7	8.8		26549.1	16079	18205.7	15347.2	17725.1	18020.4
154	2	L2269	SC	TS	TEST	dp17	female	6	2	3	1	2	2	16	20.6	8.6	9.2	1	7	4.4	50.8		9561.3	8129.7	9121.77	6952.6	11353.8	14114
																					25.9286
Trial ID	Arena	ID	condition	genotype	phase	strain	gender	Times1	Times2	Times3	Times4	Times5	Times6	TTL Times	Duration1(Second)	Duration2(Second)	Duration3(Second)	Duration4(Second)	Duration5(Second)	Duration6(Second)	TTL Duration		AverageMotion1 (pixels/second)	AverageMotion2 (pixels/second)	AverageMotion3 (pixels/second)	AverageMotion4 (pixels/second)	AverageMotion5 (pixels/second)	AverageMotion6 (pixels/second)
279	3	H2975	CS	N	TRAINING	dp17	male	0	0	0	3	0	0	3	0	0	0.1	4.2	0	0	4.3		36677.3	26294	20990.6	17752.6	18471.3	27919.1
318	2	L2736	CS	N	TRAINING	dp17	male	0	0	0	1	0	1	2	0	0	0	3.3	0	1.1	4.5		29096.9	24932.7	20364.4	19435.1	24712	25548.3
319	3	L4178	CS	N	TRAINING	dp17	male	1	1	0	0	0	1	3	1	3	0	0	0	2.1	6.2		37099	27078.8	24897.4	25613.5	27655	34167.7
320	4	H5264	CS	N	TRAINING	dp17	male	1	2	1	0	1	1	6	1.1	3.2	1.1	0	3.8	1.8	11.1		27965.8	19864.8	16709	23983	20321.6	22100.6
																					6.525
297	1	H4428	CS	N	TEST	dp17	male	4	3	3	4	2	5	21	18.7	15.1	16.6	14.9	18.8	18.3	102.4		8488.4	6563.1	8678.9	5412.3	5578.9	6648.5
298	2	H5512	CS	N	TEST	dp17	male	2	3	2	4	2	4	17	3.8	5.6	8.4	14	2.5	7.5	41.8		20325.3	12173.7	11102.9	6558.27	18292.8	14100.7
299	3	H2975	CS	N	TEST	dp17	male	2	5	4	2	1	2	16	17.1	13	18.6	17	12.6	12.4	90.7		19769.3	10963.1	3980.4	6436.6	9912.83	10980.5
338	2	L2736	CS	N	TEST	dp17	male	2	4	3	1	2	2	14	18.5	21.7	19.5	30	20.5	11.2	121.4		9866.96	2460	2823	412.2	3052.1	10033.8
339	3	L4178	CS	N	TEST	dp17	male	3	2	3	0	2	1	11	6.8	4.3	11.6	2.9	5.2	3.1	33.9		14770.8	14082.4	10187.8	6921.9	22188.3	14107.8
340	4	H5264	CS	N	TEST	dp17	male	2	2	4	1	1	3	13	6.7	25.9	24.2	30	24.8	28.1	139.6		7317.33	2008.3	2559.7	544.5	1596.8	1204.2
																					88.3
269	1	H2716	CS	TS	TRAINING	dp17	male	1	0	0	3	0	2	6	1.5	0.6	0.7	8.3	0	2.9	14		32426.4	21622.7	24775.5	12007.3	23923.3	24729.5
270	2	H5510	CS	TS	TRAINING	dp17	male	1	2	1	2	0	0	6	1.4	10.7	2.6	5.5	0	0	20.2		25169.4	13775.2	15258.9	13671.1	17686.1	23505.7
271	3	H2972	CS	TS	TRAINING	dp17	male	0	1	0	0	4	1	6	0	1.9	0	0.3	5	1	8.3		30317.9	16598.4	18668.5	18111.5	9803.77	22933.4
272	4	H6304	CS	TS	TRAINING	dp17	male	0	1	0	2	2	1	6	0	1.5	0	2.8	3	4.1	11.4		29342.6	19675	25839.4	17514.6	17438.8	26540.6
280	4	H5226	CS	TS	TRAINING	dp17	male	3	1	2	6	1	2	15	5.3	1.6	4.1	10.4	0.8	2.3	24.5		22590.3	10758	8180.9	5538.43	8764.3	16001.8
313	1	L2272	CS	TS	TRAINING	dp17	male	1	3	0	0	1	1	6	1	5.4	0	0	2	3.7	12.2		20260.5	20705.5	22071.5	23787.2	20539.7	23562
314	2	L2735	CS	TS	TRAINING	dp17	male	0	0	0	0	0	0	0	0	0	0	0	0	0	0		36889.8	29154.2	33737.4	33460.8	34806.8	32083.4
315	3	L2815	CS	TS	TRAINING	dp17	male	0	1	0	0	0	1	2	0	1.3	0	0	0	1	2.4		38406.3	23292.6	20387	20995.9	19830.9	28642.4
316	4	H6504	CS	TS	TRAINING	dp17	male	0	0	2	2	2	1	7	0	0	3.6	3.7	4.7	1.1	13.1		37927.3	29296.2	27626.2	23916.3	20119.5	28073.8
317	1	L2273	CS	TS	TRAINING	dp17	male	0	0	0	0	0	0	0	0	0	0	0	0	0	0		39916.3	30454.3	29855.8	33123.2	24529.9	30156.5
354	2	H4980	CS	TS	TRAINING	dp17	male	0	1	2	1	2	1	7	0	1.5	3.2	1.8	3.4	1	10.9		30244.9	15478.1	18423.6	19731.4	16149.8	22406.1
																					10.6364
289	1	H2716	CS	TS	TEST	dp17	male	2	5	2	3	3	3	18	16.6	25.8	19	25.5	18.4	23.3	128.6		12052.6	1765.4	2962.9	1899.4	4251.93	4261.23
290	2	H5510	CS	TS	TEST	dp17	male	1	1	2	2	3	3	12	25.9	29.3	29.7	21.5	29.1	27.8	163.4		8665.6	593.1	464.9	2017.6	556.1	3288.4
291	3	H2972	CS	TS	TEST	dp17	male	3	4	5	4	6	3	25	10.6	13.4	21.8	20.8	10	14.9	91.5		20208.4	7105.93	3550.7	4809.53	9345.63	8771.3
292	4	H6304	CS	TS	TEST	dp17	male	2	5	0	1	2	2	12	12.2	15.3	29.3	30	28.7	10.4	125.9		20785.6	6256.13	494.37	151.8	951.53	9380.67
300	4	H5226	CS	TS	TEST	dp17	male	1	1	2	2	1	1	8	24.9	28.1	11.8	23.6	21.6	27.5	137.6		13849.1	721.7	5333.3	2289.53	2720.97	3567.33
333	1	L2272	CS	TS	TEST	dp17	male	2	3	4	5	5	1	20	18.7	16.4	16	21.6	11.2	6.5	90.3		14408.6	6673.3	4573.07	3387.83	10415.2	14570.8
334	2	L2735	CS	TS	TEST	dp17	male	5	2	2	1	0	2	12	21.7	18.5	26.3	29.2	26.9	28.4	150.9		9750.2	4525.5	1825.77	402.03	702.1	3583.77
335	3	L2815	CS	TS	TEST	dp17	male	3	2	1	2	4	3	15	16.6	22.4	27.6	18.6	26.5	28.4	140.1		13898.3	3669.53	1192.37	3829.23	1676.4	3302.4
336	4	H6504	CS	TS	TEST	dp17	male	1	3	4	3	2	4	17	2.3	5.7	9.1	17.5	17.9	21	73.6		29506.9	13775	15597.1	6771.47	3796.43	5332.43
337	1	L2273	CS	TS	TEST	dp17	male	0	3	4	3	2	4	16	0	4.6	8.8	11.5	3.9	9.4	38.1		18064.3	13976.7	8410.4	7843.5	17689.6	10542.6
366	2	H4980	CS	TS	TEST	dp17	male	4	2	1	0	0	0	7	20.6	12.9	3.3	0	0	0	36.8		8812.9	4898.77	17056.5	17156.5	18971.4	17332.6
																					106.982
265	1	H2714	NS	N	TRAINING	dp17	male	0	2	1	3	0	0	6	0	2.4	2	3.8	0	0	8.2		35425	20158.4	19146.4	17161.6	19143.1	13808.3
267	3	H2971	NS	N	TRAINING	dp17	male	0	1	0	2	0	2	5	0	4.9	0	3.3	0	2.2	10.4		47406.7	17214.4	22328.7	16419.8	23862.9	19259
322	2	L2818	NS	N	TRAINING	dp17	male	1	3	4	3	1	1	13	3	5.2	9.8	4.2	1	1.1	24.4		20955.2	10881.9	10119.2	15320.1	16255.2	16617.9
323	3	L4179	NS	N	TRAINING	dp17	male	1	1	2	1	1	1	7	2.6	1	2.9	1.3	1.4	1	10.3		36899	25303.4	22700	24551.6	20411.1	23557.6
346	2	H5229	NS	N	TRAINING	dp17	male	0	0	1	0	0	1	2	0	0	1	0	0	1.5	2.6		40609.7	26795.5	20835.9	20721.9	16190.2	17195.7
																					11.18
285	1	H2714	NS	N	TEST	dp17	male	0	0	0	2	3	2	7	0	0	0	4.2	9.6	3.9	17.7		26071.9	19737.7	18639	16912.2	8440.07	14215.2
287	3	H2971	NS	N	TEST	dp17	male	2	2	4	5	4	5	22	9.2	6.9	12.1	5.9	7.4	9.5	50.9		21739.5	15559.8	11278.4	14253	12878.1	14629.2
342	2	L2818	NS	N	TEST	dp17	male	2	5	4	4	7	2	24	3.7	8	12.3	24.1	10.9	18.3	77.2		17906.5	9579.43	8243.2	2387.13	12439.5	8133.97
343	3	L4179	NS	N	TEST	dp17	male	3	2	5	3	2	1	16	8.1	2.9	7.9	5.7	9.5	2.5	36.5		23816.2	13100.1	10471.5	10970.1	13964.6	16418.3
358	2	H5229	NS	N	TEST	dp17	male	0	1	1	3	2	3	10	0	1.6	3.6	3.5	2.3	3.3	14.3		29920.8	20669	14924.9	18566.5	16707.8	19363.3
																					39.32
266	2	H5509	NS	TS	TRAINING	dp17	male	1	0	1	1	0	1	4	1.5	0	1.7	1.6	0	3.5	8.4		25998.3	17848.9	15814.6	16883.2	21731.3	16345.7
268	4	H6303	NS	TS	TRAINING	dp17	male	1	0	1	1	1	2	6	1.4	0	1.9	1.3	1	9.4	15.1		32663.6	21477.1	23049.1	17809.7	19340.1	15959.1
321	1	L2274	NS	TS	TRAINING	dp17	male	0	0	1	1	0	1	3	0	0	1.5	2.3	0	1.3	5.2		34655.1	21466.5	19349.6	19312.1	24096.6	19991.1
324	4	H5231	NS	TS	TRAINING	dp17	male	1	0	1	0	1	1	4	1.6	0	1.3	0	2.2	2.1	7.3		36548.1	27274.6	25718.9	21501.2	21327.3	23801.8
348	4	H2715	NS	TS	TRAINING	dp17	male	0	2	0	0	2	2	6	0	2.1	0	0	3.1	3.7	8.8		33232.7	21417.7	26499.1	22766.7	14404	19183.4
																					8.96
286	2	H5509	NS	TS	TEST	dp17	male	2	2	1	3	5	1	14	8.3	2.3	1.8	4.4	10.8	1.5	29		17572.8	16440.8	15493.3	12024.6	10690.4	22862.1
288	4	H6303	NS	TS	TEST	dp17	male	1	1	1	1	1	0	5	1.1	2.2	2.1	3	4.1	0	12.6		34591.2	14876.6	16872.5	15084.4	15838.9	19216.3
341	1	L2274	NS	TS	TEST	dp17	male	0	0	2	0	1	0	3	0	0	2.4	0	1.9	0	4.3		37721.2	21632.3	18276.9	20108.6	22573.3	21984.6
344	4	H5231	NS	TS	TEST	dp17	male	0	0	0	1	0	2	3	0	0	0	1	0	4.3	5.4		32207	17923.2	22843.1	17688.9	21103.3	25565.2
360	4	H2715	NS	TS	TEST	dp17	male	1	1	0	1	1	0	4	1	2.1	0	1.4	3.1	0	7.7		24842.5	19418.1	18613	19575	21386.9	17793.9
																					11.8
275	3	H2974	SC	N	TRAINING	dp17	male	3	2	2	0	0	1	8	18.5	10.5	10.9	0	0	1.8	41.7		22045.5	6284	6796.8	13788.9	12487.5	11488.1
276	4	H6305	SC	N	TRAINING	dp17	male	6	3	4	3	1	1	18	21.9	9.4	11.6	12.4	1.9	7.1	64.4		22467.1	6654.37	4111.73	6988.5	13775.8	15431.8
283	3	H5230	SC	N	TRAINING	dp17	male	2	4	1	3	0	1	11	14.8	8.4	2.6	7.8	0	1.1	34.7		22452.2	11946.2	11624.5	8870.77	15973.3	16221.3
284	4	H5227	SC	N	TRAINING	dp17	male	4	3	0	2	3	3	15	17.1	4.5	0	7.1	5.5	5	39.3		21776.4	10689.4	16176.1	10383.1	14221.9	15024.6
305	1	L2270	SC	N	TRAINING	dp17	male	0	0	4	1	1	2	8	0	0	8.3	1.5	1.2	4.1	15.2		44806.6	20826	12272.3	20633.4	13837.2	12292.2
306	2	H6151	SC	N	TRAINING	dp17	male	1	0	2	1	0	0	4	3.5	0	2.4	1.6	0	0	7.5		32808.9	17837.3	12202	10920.5	23201.7	21035
310	2	H6672	SC	N	TRAINING	dp17	male	0	0	2	1	0	3	6	0	0	3.7	1.3	0	5.6	10.6		27395.5	18830.7	16353.5	14782.8	16913.2	10669.6
350	2	H6151	SC	N	TRAINING	dp17	male	3	2	4	1	0	0	10	6.8	8.1	6.2	1.3	0	0	22.4		25932.2	10511.7	9331.63	16048.1	18866.1	21453.7
351	3	L2819	SC	N	TRAINING	dp17	male	1	0	0	2	1	2	6	1.4	0	0	4.1	1.5	5.1	12.1		34257.4	18858.4	18806.2	19989.1	15002.4	21591.1
																					27.5444
295	3	H2974	SC	N	TEST	dp17	male	3	4	1	3	4	2	17	14.7	24.9	2.4	10.9	15.8	13.1	81.8		17151.5	2630.1	12921.7	9864.47	6880.63	5732.6
296	4	H6305	SC	N	TEST	dp17	male	2	2	1	4	2	1	12	5.6	18.9	30	11.6	25.2	17.1	108.4		14202.6	3899.27	781.77	5462.63	2028.37	8297.13
303	3	H5230	SC	N	TEST	dp17	male	0	0	0	0	0	1	1	0	0	0	0	0	1.1	1.1		27013.8	17633.7	17658.3	15582.6	18549.4	15584.2
304	4	H5227	SC	N	TEST	dp17	male	3	3	5	4	4	4	23	3.9	25.9	18.3	9.3	8.2	10.2	75.8		19853.2	1561.53	4561.07	4814.77	12925.1	11751
325	1	L2270	SC	N	TEST	dp17	male	4	1	1	2	4	4	16	15.2	14.3	13.9	17.3	24.9	20.2	105.9		15887.9	8053.23	8746.47	6369.13	1393.23	6157.67
326	2	H6151	SC	N	TEST	dp17	male	2	2	1	0	3	0	8	2.2	2.5	1.6	0	4.4	0	10.7		23512.1	16262.6	18478.9	16214.7	14364.6	22707.2
330	2	H6672	SC	N	TEST	dp17	male	1	0	3	1	1	2	8	1.2	0	7.9	1.9	4.9	5.3	21.3		20537	12690.1	7927.2	9951.63	12348.9	12072.6
362	2	H6151	SC	N	TEST	dp17	male	4	5	2	4	3	2	20	19.2	22.4	12.5	11.6	21.9	10.9	98.6		8917.13	2179.97	6510	7999.13	3299.37	13240.8
363	3	L2819	SC	N	TEST	dp17	male	5	3	1	2	2	2	15	25.8	9.1	1.4	2.5	3.4	2.6	44.7		10633.9	10461.5	13769.4	11915.6	13798.8	11558.2
																					60.9222
273	1	H2717	SC	TS	TRAINING	dp17	male	1	0	0	2	1	0	4	2.7	0	0	7	4.1	0	13.8		31040.2	22022.1	16800.2	15102.6	17091.4	20662.4
274	2	H5511	SC	TS	TRAINING	dp17	male	1	1	2	3	2	0	9	12.5	3	14.5	5.9	4.6	0	40.5		24920.9	11667.7	4984.43	10000.7	16935.4	15029.1
								1.4	1.4	1.4	1.6	1.5	1.5	8.8	4.9	5.4	5.4	5.8	5.7	5.8	36.0		26694.4	14615.2	14826.2	14625.5	15800.6	15863.0
281	1	H4432	SC	TS	TRAINING	dp17	male	4	3	1	1	0	0	9	7.7	6.5	0.9	1.5	0.1	0	16.8		18488.6	13379.2	14103.9	13759.7	15301.6	20581.9
282	2	H2707	SC	TS	TRAINING	dp17	male	3	2	3	5	1	0	14	3.2	4	17	24.7	9.5	0	58.4		20734.5	7711.37	5801.63	2860.1	6699.97	27566.4	12473.9
307	3	L2813	SC	TS	TRAINING	dp17	male	4	2	3	0	2	0	11	17.1	23.5	25.5	4.1	6.3	0	76.5		28175	2088.33	1705.53	9924.5	11499.3	17583.7
308	4	H6501	SC	TS	TRAINING	dp17	male	2	2	2	0	4	1	11	23.9	23.5	8	0.2	4.8	3.5	63.9		26823.2	1990.43	11102.6	17284.2	19589.4	15857.5
309	1	L2271	SC	TS	TRAINING	dp17	male	6	3	2	2	1	2	16	9.7	5.4	11.7	2.7	3.6	2.2	35.3		19847.7	9154.9	10815.6	17289.7	11561.4	15718.5
311	3	L2814	SC	TS	TRAINING	dp17	male	4	2	2	5	4	1	18	9.2	6.7	27.3	15.8	11.8	1.7	72.5		21401.5	12122.8	2268.3	3579.33	8436.43	15652.8
312	4	H6502	SC	TS	TRAINING	dp17	male	1	1	1	3	3	1	10	2.1	1.6	2.3	3.8	15.9	11.6	37.4		33201.9	17199.5	14758.4	9572.07	4988.67	16564
352	4	H6675	SC	TS	TRAINING	dp17	male	1	1	1	3	1	2	9	25.8	27.4	29.7	22.9	1	2.5	109.4		17313.2	857.77	765.77	2642.97	17691.8	21690.1
																					52.45
293	1	H2717	SC	TS	TEST	dp17	male	3	1	0	5	4	3	16	5.9	1.5	0	7.7	7.7	5.1	27.9		19124.1	12215	12702.6	10801.8	10210.8	7181.13
294	2	H5511	SC	TS	TEST	dp17	male	2	4	2	3	0	3	14	29.3	10.9	2.7	5.2	0	7.1	55.1		7274.1	8499	11929	14490	17232.8	17636
301	1	H4432	SC	TS	TEST	dp17	male	3	3	3	3	5	2	19	16.7	24.1	16.9	23.3	15.5	12.7	109.2		11947.9	3547.97	5289.7	2518.2	4609.1	9500.03
302	2	H2707	SC	TS	TEST	dp17	male	4	5	4	3	1	1	18	16.2	12.4	23.7	12.5	2	3.8	70.7		10191.1	3679.03	2390.4	8702.93	9974.2	12445.2
327	3	L2813	SC	TS	TEST	dp17	male	2	4	2	5	3	2	18	7.7	18.5	11.5	21.4	14.1	13.5	86.6		19591.8	3704.3	10391.8	2593.63	9147.13	10454.9
328	4	H6501	SC	TS	TEST	dp17	male	0	2	1	0	0	1	4	0	3.3	4.2	0	0	2.3	9.8		28858.2	14767.1	17735.6	17934.2	22383.4	22837.9
329	1	L2271	SC	TS	TEST	dp17	male	3	3	4	3	4	2	19	14.5	15.8	21	15.5	19.5	5.3	91.6		18063.5	8087.23	5562.5	6642.27	5266.73	13437.8
331	3	L2814	SC	TS	TEST	dp17	male	3	2	1	1	0	2	9	25.1	28.6	27.1	30	27	29	166.9		15594.2	1181.67	1052.37	405.63	691.6	3051.1
332	4	H6502	SC	TS	TEST	dp17	male	3	0	1	0	1	0	5	24.2	27.2	28.4	30	30	30	169.8		16155.4	683.8	291.4	78.9	42.1	2686.33
364	4	H6675	SC	TS	TEST	dp17	male	1	4	2	3	1	3	14	6.8	8.8	11.3	7.5	2.1	4.1	40.7		18432.6	9035.33	7599.03	9530.47	9898	11798.3
																					82.83
Trial ID	Arena	ID	condition	genotype	phase	strain	gender	Times1	Times2	Times3	Times4	Times5	Times6	TTL Times	Duration1(Second)	Duration2(Second)	Duration3(Second)	Duration4(Second)	Duration5(Second)	Duration6(Second)	TTL Duration		AverageMotion1 (pixels/second)	AverageMotion2 (pixels/second)	AverageMotion3 (pixels/second)	AverageMotion4 (pixels/second)	AverageMotion5 (pixels/second)	AverageMotion6 (pixels/second)
		ID	condition	genotype	strain	training	test
Freezing Bin Result of Trials -- Gardiner 2017
Total Trials	368

## Sheet: Legend
Legend
Trial ID and arena: order and location of each trial
ID: mouse ID number
Genotype: Ctrl or non-Ts , wild type, non-trisomic control mice; TS, trisomic
Sex: F, female; M, male
Condition:
	SC, shock context: a training session; mouse receives a shock immediately upon placement in the novel cage and is then allowed to explore
	SC-test: a test session; 60 minutes after an SC session, the mouse is returned to the novel cage and allowed to explore without receiving any electric shock
	CS: a training session; a mmouse is placed in a novel cage and allowed to explore for 3 minutes prior to receiving an electric shock
	CS-test: a test session; 60 minutes after a CS session, the mouse is returned to the novel cage and allowed to explore for 3 minutes without receiving any electric shock
Phase: training or test
Strain: abbreviated strain name
Events: type of recording (here all are freezing)
TTL times: number of times a mouse was noted to be freezing during the session
TTL duration: total number of seconds spent in freezing
% freezing: % of 3 minute session spent freeing
Intervals 1-6: seconds freezing during each 30 second interval
Date CFC: date of CFC training and testing
DOB: date of birth
Date of Sac: date of sacrifice
	outliers, deleted from analysis
