# Supplementary material for: Context Fear Conditioning in Down Syndrome Mouse Models: Effects of Trisomic Gene Content, Age, Sex and Genetic Background
Source: Genes (Basel). 2021 Sep 28;12(10):1528. doi: 10.3390/genes12101528 (PMC8535510; doi:10.3390/genes12101528)
Supplement: Supplementary file 1 [file genes-12-01528-s001.zip › Ahmed et al GENES 08-2021 Supplemental Table S3 Mmu age.xls]

## Sheet: C57
List of C57BL/6J used in CFC(60min). Ages 3-4 months.
Estrous Cycle Key: E-Estrus, P-Proestrus, D-Diestrus, M-Metestrus
FB - Fecal Boli
Sort By: CFC Type - Sex - Genotype
Dp10														Dp16													Dp17
MouseID	DOB	Test Date	Age	Genotype	Sex	Estrous	CFC	FB Training	FB Testing	Freeze Time	Freeze Duration(sec)	% Freezing	Comments	MouseID	DOB	Test Date	Age	Genotype	Sex	Estrous	CFC Type	FB Training	FB Testing	Freeze Time	Freeze Duration(sec)	% Freezing	MouseID	DOB	Test Date	Age	Genotype	Sex	Estrous	CFC	FB Training	FB Testing	Freeze Time	Freeze Duration(sec)	% Freezing
E5857	2013-06-04	2013-10-02	120	Non-Ts	Female	M/D	C/S			16	48.8	27.1111		D7660	2012-12-03	2013-03-07	94	Non-Ts	Female	M/D	C/S	2	3	22	80.6	44.7778	D4899	2012-10-04	2013-02-21	140	Non-Ts	Female	M/D	C/S	3	2	6	155	86.1111
E5858	2013-06-04	2013-10-02	120	Non-Ts	Female	M/D	C/S			10	19.5	10.8333		E4808	2013-04-23	2013-08-14	113	Non-Ts	Female	M/D	C/S			13	129.2	71.7778	D4903	2012-10-04	2013-02-21	140	Non-Ts	Female	M/D	C/S	0	3	19	97.9	54.3889
D7650	2012-12-06	2013-03-15	99	Non-Ts	Female	M/D	C/S	1	2	9	25	13.8889		E4809	2013-04-23	2013-08-14	113	Non-Ts	Female	M/D	C/S			7	34.1	18.9444	D7434	2012-11-23	2013-03-21	118	Non-Ts	Female	M/D	C/S	2	3	17	89.9	49.9444
D8167	2013-01-12	2013-04-30	108	Non-Ts	Female	M/D	C/S	2	1	10	32.6	18.1111		G2376	2014-03-30	2014-06-25	87	Non-Ts	Female	M/D	C/S			16	45.2	25.1111	D7435	2012-11-23	2013-03-21	118	Non-Ts	Female	M/D	C/S	0	2	19	80.5	44.7222
E4081	2013-03-11	2013-06-21	102	Non-Ts	Female	M/D	C/S			19	56.7	31.5		G3659	2014-07-25	2014-11-05	103	Non-Ts	Female	M/D	C/S			7	18.5	10.2778	D7438	2012-11-23	2013-03-21	118	Non-Ts	Female	M/D	C/S	1	2	23	67.5	37.5
E4090	2013-03-16	2013-06-21	97	Non-Ts	Female	M/D	C/S			13	50.1	27.8333		G3653	2014-07-23	2014-11-05	105	Non-Ts	Female	M/D	C/S			18	74.4	41.3333	D7986	2013-01-01	2013-04-18	107	Non-Ts	Female	M/D	C/S	0	1	23	64.9	36.0556
E4470	2013-04-02	2013-07-23	112	Non-Ts	Female	M/D	C/S			18	80.6	44.7778		G3808	2014-08-09	2014-11-18	101	Non-Ts	Female	M/D	C/S			16	84.4	46.8889	D7987	2013-01-01	2013-04-18	107	Non-Ts	Female	M/D	C/S	0	1	24	37	20.5556
E4644	2013-04-10	2013-07-23	104	Non-Ts	Female	M/D	C/S			19	70.6	39.2222		G3811	2014-08-09	2014-11-18	101	Non-Ts	Female	M/D	C/S			4	19.7	10.9444	E4254	2013-03-12	2013-06-12	92	Non-Ts	Female	M/D	C/S			21	51.9	28.8333
E4800	2013-04-24	2013-08-13	111	Non-Ts	Female	M/D	C/S			15	98.5	54.7222		G4024	2014-09-07	2015-01-15	130	Non-Ts	Female	M/D	C/S			11	49.8	27.6667	E4260	2013-03-17	2013-06-12	87	Non-Ts	Female	M/D	C/S			18	114.7	63.7222
E4801	2013-04-24	2013-08-13	111	Non-Ts	Female	M/D	C/S			12	133.2	74		G4026	2014-09-07	2015-01-15	130	Non-Ts	Female	M/D	C/S			19	75.3	41.8333	E4488	2013-04-01	2013-07-23	113	Non-Ts	Female	M/D	C/S			15	74.1	41.1667
F0757	2013-08-06	2013-11-26	112	Non-Ts	Female	M/D	C/S			20	92.9	51.6111		G4435	2014-10-28	2015-02-19	114	Non-Ts	Female	M/D	C/S			11	117.4	65.2222	F0349	2013-07-07	2013-10-23	108	Non-Ts	Female	M/D	C/S			13	28	15.5556
F1599	2013-09-21	2014-01-02	103	Non-Ts	Female	M/D	C/S			20	91.4	50.7778		D7274	2012-11-07	2013-03-07	120	Ts	Female	M/D	C/S	0	1	8	17.1	9.5	F0350	2013-07-07	2013-10-23	108	Non-Ts	Female	M/D	C/S			14	131	72.7778
F1601	2013-09-21	2014-01-02	103	Non-Ts	Female	M/D	C/S			13	107.4	59.6667		D7658	2012-12-03	2013-03-07	94	Ts	Female	M/D	C/S	0	2	0	0	0	F1064	2013-08-17	2013-12-10	115	Non-Ts	Female	M/D	C/S			21	123.6	68.6667
D7649	2012-12-06	2013-03-15	99	Ts	Female	M/D	C/S	0	1	1	1.1	0.611111		E4807	2013-04-23	2013-08-14	113	Ts	Female	M/D	C/S			12	40	22.2222	D4901	2012-10-04	2013-02-21	140	Ts	Female	M/D	C/S	1	4	16	50.2	27.8889
D7057	2012-10-19	2013-03-15	147	Ts	Female	M/D	C/S	2	1	1	1.4	0.777778		G2375	2014-03-29	2014-06-25	88	Ts	Female	M/D	C/S			10	20.2	11.2222	D7014	2012-10-15	2013-02-21	129	Ts	Female	M/D	C/S	2	1	5	6	3.33333
D8168	2013-01-12	2013-04-30	108	Ts	Female	M/D	C/S	0	6	11	17.9	9.94444		G3660	2014-07-25	2014-11-05	103	Ts	Female	M/D	C/S			5	9.6	5.33333	D7015	2012-10-15	2013-02-21	129	Ts	Female	M/D	C/S	0	1	15	40.9	22.7222
E4080	2013-03-11	2013-06-21	102	Ts	Female	M/D	C/S			9	40.6	22.5556		G3651	2014-07-23	2014-11-05	105	Ts	Female	M/D	C/S			13	45.4	25.2222	D7436	2012-11-23	2013-03-21	118	Ts	Female	M/D	C/S	0	2	13	129.9	72.1667
E4082	2013-03-11	2013-06-21	102	Ts	Female	M/D	C/S			24	58.5	32.5		G3809	2014-08-09	2014-11-18	101	Ts	Female	M/D	C/S			0	0	0	D7437	2012-11-23	2013-03-21	118	Ts	Female	M/D	C/S	0	1	23	144.6	80.3333
E4084	2013-03-11	2013-06-21	102	Ts	Female	M/D	C/S			27	77.6	43.1111		G4150	2014-09-29	2015-01-15	108	Ts	Female	M/D	C/S			7	12.6	7	D7751	2012-12-05	2013-04-18	134	Ts	Female	M/D	C/S	2	5	10	122.7	68.1667
E4088	2013-03-12	2013-06-21	101	Ts	Female	M/D	C/S			20	49.3	27.3889		G4151	2014-09-29	2015-01-15	108	Ts	Female	M/D	C/S			6	15.8	8.77778	D7752	2012-12-05	2013-04-18	134	Ts	Female	M/D	C/S	1	3	7	169.2	94
E4469	2013-04-02	2013-07-23	112	Ts	Female	M/D	C/S			15	43	23.8889		G4437	2014-10-28	2015-02-19	114	Ts	Female	M/D	C/S			15	69.3	38.5	D7988	2013-01-01	2013-04-18	107	Ts	Female	M/D	C/S	0	3	20	48.4	26.8889
E4643	2013-04-10	2013-07-23	104	Ts	Female	M/D	C/S			15	74.2	41.2222		D7100	2012-10-23	2013-02-14	114	Non-Ts	Male	NA	C/S	3	4	9	23.2	12.8889	E4255	2013-03-16	2013-06-12	88	Ts	Female	M/D	C/S			19	48.8	27.1111
E4802	2013-04-24	2013-08-13	111	Ts	Female	M/D	C/S			18	145	80.5556		D7101	2012-10-23	2013-02-14	114	Non-Ts	Male	NA	C/S	-	3	8	15	8.33333	E4256	2013-03-16	2013-06-12	88	Ts	Female	M/D	C/S			16	50.6	28.1111
E5316	2013-06-06	2013-10-02	118	Ts	Female	M/D	C/S			7	9.7	5.38889		D7657	2012-12-03	2013-03-12	99	Non-Ts	Male	NA	C/S	0	5	16	150.4	83.5556	E4489	2013-04-01	2013-07-23	113	Ts	Female	M/D	C/S			17	69.9	38.8333
E5869	2013-06-11	2013-10-02	113	Ts	Female	M/D	C/S			18	97.7	54.2778		D7661	2012-12-08	2013-03-12	94	Non-Ts	Male	NA	C/S	3	6	19	149.2	82.8889	F0348	2013-07-07	2013-10-23	108	Ts	Female	M/D	C/S			23	63.3	35.1667
E5870	2013-06-11	2013-10-02	113	Ts	Female	M/D	C/S			6	11	6.11111		D8951	2013-03-06	2013-06-21	107	Non-Ts	Male	NA	C/S			19	133.3	74.0556	F0893	2013-08-10	2013-12-10	122	Ts	Female	M/D	C/S			17	115.6	64.2222
F0758	2013-08-06	2013-11-26	112	Ts	Female	M/D	C/S			7	13.2	7.33333		E4478	2013-04-01	2013-07-23	113	Non-Ts	Male	NA	C/S			14	126.9	70.5	F0894	2013-08-10	2013-12-10	122	Ts	Female	M/D	C/S			10	39.2	21.7778
F1598	2013-09-21	2014-01-02	103	Ts	Female	M/D	C/S			10	135.6	75.3333		E4480	2013-04-01	2013-07-23	113	Non-Ts	Male	NA	C/S			16	83.2	46.2222	F0895	2013-08-10	2013-12-10	122	Ts	Female	M/D	C/S			16	129.1	71.7222
F1600	2013-09-21	2014-01-02	103	Ts	Female	M/D	C/S			18	67.3	37.3889		E4891	2013-04-25	2013-08-14	111	Non-Ts	Male	NA	C/S			12	101.3	56.2778	F1065	2013-08-17	2013-12-10	115	Ts	Female	M/D	C/S			20	96.8	53.7778
D7655	2012-12-03	2013-03-18	105	??	Male	NA	C/S	0	1	17	42.7	23.7222	Found in cage with D7651 &D7652, but no record of this mouse(as a male)	E4892	2013-04-25	2013-08-14	111	Non-Ts	Male	NA	C/S			21	66.5	36.9444	D7164	2012-10-30	2013-03-01	122	Non-Ts	Male	NA	C/S	5	0	15	135.4	75.2222
E5856	2013-06-04	2013-10-02	120	Non-Ts	Male	NA	C/S			14	82.1	45.6111		E4893	2013-04-25	2013-08-14	111	Non-Ts	Male	NA	C/S			17	68.6	38.1111	D7165	2012-10-30	2013-03-01	122	Non-Ts	Male	NA	C/S	0	-	17	56.7	31.5
E5855	2013-06-04	2013-10-02	120	Non-Ts	Male	NA	C/S			21	63.3	35.1667		G4078	2014-09-20	2015-01-08	110	Non-Ts	Male	NA	C/S			17	97.8	54.3333	D7432	2012-11-23	2013-03-15	112	Non-Ts	Male	NA	C/S	0	5	7	15.1	8.38889
D7548	2012-11-24	2013-03-18	114	Non-Ts	Male	NA	C/S	0	0	9	16.1	8.94444		G4079	2014-09-20	2015-01-08	110	Non-Ts	Male	NA	C/S			19	74.2	41.2222	D7403	2012-11-15	2013-03-15	120	Non-Ts	Male	NA	C/S	4	4	7	16.4	9.11111
D7550	2012-11-24	2013-03-18	114	Non-Ts	Male	NA	C/S	0	5	28	66.8	37.1111		G4080	2014-09-20	2015-01-08	110	Non-Ts	Male	NA	C/S			11	136	75.5556	D7404	2012-11-15	2013-03-15	120	Non-Ts	Male	NA	C/S	3	1	7	162.4	90.2222
D7549	2012-11-24	2013-03-18	114	Non-Ts	Male	NA	C/S	5	2	12	124.4	69.1111		G4081	2014-09-20	2015-01-08	110	Non-Ts	Male	NA	C/S			11	121	67.2222	D7405	2012-11-15	2013-03-15	120	Non-Ts	Male	NA	C/S	2	2	7	162.6	90.3333
D7647	2012-12-06	2013-03-18	102	Non-Ts	Male	NA	C/S	0	3	13	36.6	20.3333		D7097	2012-10-23	2013-02-14	114	Ts	Male	NA	C/S	0	0	1	1.2	0.666667	F0767	2013-08-04	2013-12-05	123	Non-Ts	Male	NA	C/S			21	97.6	54.2222
D7648	2012-12-06	2013-03-18	102	Non-Ts	Male	NA	C/S	1	4	12	24.7	13.7222		D7098	2012-10-23	2013-02-14	114	Ts	Male	NA	C/S	0	4	22	93.6	52	F1061	2013-08-17	2013-12-05	110	Non-Ts	Male	NA	C/S			13	127.8	71
D7652	2012-12-03	2013-03-18	105	Non-Ts	Male	NA	C/S	2	1	18	113.9	63.2778		D7656	2012-12-03	2013-03-12	99	Ts	Male	NA	C/S	1	4	20	54.5	30.2778	F1062	2013-08-17	2013-12-05	110	Non-Ts	Male	NA	C/S			9	149	82.7778
E4641	2013-04-10	2013-07-23	104	Non-Ts	Male	NA	C/S			20	76	42.2222		D8952	2013-03-06	2013-06-21	107	Ts	Male	NA	C/S			4	5.4	3	F1897	2013-10-07	2014-01-16	101	Non-Ts	Male	NA	C/S			9	77.1	42.8333
F0185	2013-06-27	2013-10-17	112	Non-Ts	Male	NA	C/S			9	92.3	51.2778		E4479	2013-04-01	2013-07-23	113	Ts	Male	NA	C/S			4	6.1	3.38889	F1900	2013-10-07	2014-01-16	101	Non-Ts	Male	NA	C/S			15	95.6	53.1111
F0189	2013-06-27	2013-10-17	112	Non-Ts	Male	NA	C/S			16	71.5	39.7222		E4895	2013-04-25	2013-08-14	111	Ts	Male	NA	C/S			8	21.4	11.8889	F1751	2013-09-29	2014-01-16	109	Non-Ts	Male	NA	C/S			15	59.8	33.2222
F0333	2013-07-07	2013-10-17	102	Non-Ts	Male	NA	C/S			15	58.8	32.6667		G4016	2014-09-05	2015-01-08	125	Ts	Male	NA	C/S			3	4.2	2.33333	D7107	2012-10-24	2013-03-01	128	Ts	Male	NA	C/S	3	6	20	110.7	61.5
F0340	2013-07-07	2013-10-18	103	Non-Ts	Male	NA	C/S			12	114.6	63.6667		G4143	2014-09-27	2015-01-08	103	Ts	Male	NA	C/S			15	52.4	29.1111	D7108	2012-10-24	2013-03-01	128	Ts	Male	NA	C/S	3	3	17	63.6	35.3333
F0342	2013-07-07	2013-10-18	103	Non-Ts	Male	NA	C/S			16	118.8	66		D7659	2012-12-03	2013-03-07	94	Non-Ts	Female	M/D	S/C	0	0	0	0	0	D7433	2012-11-23	2013-03-15	112	Ts	Male	NA	C/S	2	2	15	123.4	68.5556
F1595	2013-09-21	2014-01-02	103	Non-Ts	Male	NA	C/S			25	84	46.6667		D8414	2013-01-31	2013-06-04	124	Non-Ts	Female	M/D	S/C	2	1	3	3.4	1.88889	F1055	2013-08-18	2013-12-05	109	Ts	Male	NA	C/S			13	131	72.7778
F1597	2013-09-21	2014-01-02	103	Non-Ts	Male	NA	C/S			20	110.9	61.6111		D8415	2013-01-31	2013-06-04	124	Non-Ts	Female	M/D	S/C	0	1	4	5.8	3.22222	F1056	2013-08-18	2013-12-05	109	Ts	Male	NA	C/S			21	65	36.1111
E4639	2013-04-10	2013-07-23	104	Non-Ts	Male	NA	C/S			15	136.5	75.8333	Regenotyped: Originally thought to be Ts, now Non-Ts	G3656	2014-07-24	2014-11-05	104	Non-Ts	Female	M/D	S/C			18	58	32.2222	F1060	2013-08-17	2013-12-05	110	Ts	Male	NA	C/S			17	84.4	46.8889
H3269	2015-08-05	2015-11-20	107	Non-Ts	Male	NA	C/S			19	98.6	54.7778		G3573	2014-07-17	2014-11-05	111	Non-Ts	Female	M/D	S/C			9	19.6	10.8889	F1896	2013-10-07	2014-01-16	101	Ts	Male	NA	C/S			20	95.9	53.2778
H6142	2015-10-29	2016-02-11	105	Non-Ts	Male	NA	C/S			9	65.9	36.6111		G3574	2014-07-17	2014-11-05	111	Non-Ts	Female	M/D	S/C			10	32.7	18.1667	F1898	2013-10-07	2014-01-16	101	Ts	Male	NA	C/S			13	120.5	66.9444
H6143	2015-10-29	2016-02-11	105	Non-Ts	Male	NA	C/S			22	55.2	30.6667		G3818	2014-08-09	2014-11-18	101	Non-Ts	Female	M/D	S/C			12	23.5	13.0556	F1899	2013-10-07	2014-01-16	101	Ts	Male	NA	C/S			15	109.3	60.7222
D7551	2012-11-24	2013-03-18	114	Ts	Male	NA	C/S	1	2	22	88	48.8889	Ex-Breeder	G4145	2014-09-27	2015-01-15	110	Non-Ts	Female	M/D	S/C			13	34	18.8889	F1750	2013-09-29	2014-01-16	109	Ts	Male	NA	C/S			12	23.9	13.2778
D7651	2012-12-03	2013-03-18	105	Ts	Male	NA	C/S	1	1	19	101.3	56.2778		G4146	2014-09-27	2015-01-15	110	Non-Ts	Female	M/D	S/C			1	1.4	0.777778	D4900	2012-10-04	2013-02-21	140	Non-Ts	Female	M/D	S/C	0	0	6	10.7	5.94444
E5314	2013-06-06	2013-10-02	118	Ts	Male	NA	C/S			17	36.6	20.3333		G4147	2014-09-27	2015-01-15	110	Non-Ts	Female	M/D	S/C			7	9.5	5.27778	D7439	2012-11-23	2013-03-01	98	Non-Ts	Female	D	S/C	0	2	6	7.4	4.11111
E5315	2013-06-06	2013-10-02	118	Ts	Male	NA	C/S			17	52.6	29.2222		G4436	2014-10-28	2015-02-19	114	Non-Ts	Female	M/D	S/C			6	13.2	7.33333	D7407	2012-11-15	2013-03-21	126	Non-Ts	Female	M/D	S/C	3	2	11	19.8	11
F0186	2013-06-27	2013-10-17	112	Ts	Male	NA	C/S			6	19.6	10.8889		G4441	2014-10-28	2015-02-19	114	Non-Ts	Female	M/D	S/C			10	22.9	12.7222	D7979	2012-12-27	2013-04-18	112	Non-Ts	Female	M/D	S/C	1	1	12	129.2	71.7778
F0332	2013-07-07	2013-10-17	102	Ts	Male	NA	C/S			14	31.1	17.2778		D7275	2012-11-07	2013-03-07	120	Ts	Female	M/D	S/C	1	1	5	7.8	4.33333	D7980	2012-12-27	2013-04-18	112	Non-Ts	Female	M/D	S/C	1	2	22	62	34.4444
F0339	2013-07-07	2013-10-18	103	Ts	Male	NA	C/S			18	98.6	54.7778		D7276	2012-11-07	2013-03-07	120	Ts	Female	M/D	S/C	3	1	6	12.4	6.88889	D8619	2013-02-10	2013-06-04	114	Non-Ts	Female	M/D	S/C	4	2	18	53	29.4444
F1596	2013-09-21	2014-01-02	103	Ts	Male	NA	C/S			8	41.6	23.1111		D8418	2013-01-31	2013-06-04	124	Ts	Female	M/D	S/C	2	1	1	4.6	2.55556	D8620	2013-02-10	2013-06-04	114	Non-Ts	Female	M/D	S/C	0	4	5	7.7	4.27778
G1129	2013-12-29	2014-04-07	99	Ts	Male	NA	C/S			3	5.2	2.88889		G3652	2014-07-23	2014-11-05	105	Ts	Female	M/D	S/C			6	12.1	6.72222	D8621	2013-02-10	2013-06-04	114	Non-Ts	Female	M/D	S/C	4	1	12	33.2	18.4444
H3270	2015-08-05	2015-11-20	107	Ts	Male	NA	C/S			10	157	87.2222		G3810	2014-08-09	2014-11-18	101	Ts	Female	M/D	S/C			0	0	0	D8805	2013-03-03	2013-06-12	101	Non-Ts	Female	M/D	S/C			3	6	3.33333
H3271	2015-08-05	2015-11-20	107	Ts	Male	NA	C/S			18	32.1	17.8333		G4318	2014-10-11	2015-01-15	96	Ts	Female	M/D	S/C			1	3.8	2.11111	D8806	2013-03-03	2013-06-12	101	Non-Ts	Female	M/D	S/C			10	45.9	25.5
H3273	2015-08-05	2015-11-20	107	Ts	Male	NA	C/S			13	25.6	14.2222		G4319	2014-10-11	2015-01-15	96	Ts	Female	M/D	S/C			7	11	6.11111	F0346	2013-07-07	2013-10-23	108	Non-Ts	Female	M/D	S/C			21	62.5	34.7222
H6054	2015-10-18	2016-02-11	116	Ts	Male	NA	C/S			6	8	4.44444		G4144	2014-09-27	2015-01-15	110	Ts	Female	M/D	S/C			7	23.2	12.8889	F0768	2013-08-04	2013-12-10	128	Non-Ts	Female	M/D	S/C			13	25	13.8889
H6055	2015-10-18	2016-02-11	116	Ts	Male	NA	C/S			12	18.7	10.3889		G4438	2014-10-28	2015-02-19	114	Ts	Female	M/D	S/C			11	18.7	10.3889	D4902	2012-10-04	2013-02-21	140	Ts	Female	M/D	S/C	0	4	8	11.8	6.55556
H6056	2015-10-18	2016-02-11	116	Ts	Male	NA	C/S			15	103.9	57.7222		D7099	2012-10-23	2013-02-14	114	Non-Ts	Male	NA	S/C	0	1	5	10.9	6.05556	D7167	2012-10-30	2013-03-01	122	Ts	Female	D	S/C	2	6	13	46.5	25.8333
H6130	2015-10-26	2016-02-11	108	Ts	Male	NA	C/S			14	88.7	49.2778		D7271	2012-11-07	2013-03-12	125	Non-Ts	Male	NA	S/C	2	3	15	56.5	31.3889	D7168	2012-10-30	2013-03-01	122	Ts	Female	D	S/C	2	0	8	19.4	10.7778
H6131	2015-10-26	2016-02-11	108	Ts	Male	NA	C/S			18	81.2	45.1111		D7663	2012-12-08	2013-03-12	94	Non-Ts	Male	NA	S/C	1	6	8	19.9	11.0556	D7406	2012-11-15	2013-03-21	126	Ts	Female	M/D	S/C	2	0	21	56.3	31.2778
H6132	2015-10-26	2016-02-11	108	Ts	Male	NA	C/S			11	26.6	14.7778		D8948	2013-03-06	2013-06-21	107	Non-Ts	Male	NA	S/C			1	1.7	0.944444	D7753	2012-12-05	2013-04-18	134	Ts	Female	M/D	S/C	2	1	13	28	15.5556
H6136	2015-10-26	2016-02-11	108	Ts	Male	NA	C/S			13	46.1	25.6111		D8949	2013-03-06	2013-06-21	107	Non-Ts	Male	NA	S/C			6	13.5	7.5	D7981	2012-12-27	2013-04-18	112	Ts	Female	M/D	S/C	2	1	18	53.8	29.8889
H6137	2015-10-26	2016-02-11	108	Ts	Male	NA	C/S			18	77.3	42.9444		D8950	2013-03-06	2013-06-21	107	Non-Ts	Male	NA	S/C			2	2.1	1.16667	D7982	2012-12-27	2013-04-18	112	Ts	Female	M/D	S/C	2	3	16	77.7	43.1667
D8165	2013-01-12	2013-04-30	108	Non-Ts	Female	M/D	S/C	0	1	1	1.6	0.888889		E4804	2013-04-23	2013-08-14	113	Non-Ts	Male	NA	S/C			3	9.8	5.44444	D8622	2013-02-10	2013-06-04	114	Ts	Female	M/D	S/C	1	1	9	22.6	12.5556
E4797	2013-04-24	2013-08-13	111	Non-Ts	Female	M/D	S/C			7	11.5	6.38889		E4805	2013-04-23	2013-08-14	113	Non-Ts	Male	NA	S/C			17	61.2	34	D8804	2013-03-03	2013-06-12	101	Ts	Female	M/D	S/C			6	10.4	5.77778
E4799	2013-04-24	2013-08-13	111	Non-Ts	Female	M/D	S/C			6	10	5.55556		G4254	2014-10-04	2015-01-08	96	Non-Ts	Male	NA	S/C			16	122.6	68.1111	E4091	2013-03-12	2013-06-12	92	Ts	Female	M/D	S/C			8	19.3	10.7222
E5573	2013-05-20	2013-08-28	100	Non-Ts	Female	M/D	S/C			6	14.4	8		G4255	2014-10-04	2015-01-08	96	Non-Ts	Male	NA	S/C			3	5.3	2.94444	E4092	2013-03-12	2013-06-12	92	Ts	Female	M/D	S/C			13	38.9	21.6111
F0337	2013-07-07	2013-10-18	103	Non-Ts	Female	M/D	S/C			14	79.2	44		G4258	2014-10-04	2015-01-08	96	Non-Ts	Male	NA	S/C			8	17.6	9.77778	F0347	2013-07-07	2013-10-23	108	Ts	Female	M/D	S/C			14	56	31.1111
F0338	2013-07-07	2013-10-18	103	Non-Ts	Female	M/D	S/C			17	55.8	31		D7096	2012-10-25	2013-02-14	112	Ts	Male	NA	S/C	3	2	2	3.4	1.88889	F1413	2013-09-02	2013-12-10	99	Ts	Female	M/D	S/C			4	7.5	4.16667
F0356	2013-07-07	2013-10-18	103	Non-Ts	Female	M/D	S/C			9	36.7	20.3889		D7272	2012-11-07	2013-03-12	125	Ts	Male	NA	S/C	2	2	4	12.7	7.05556	D7109	2012-10-30	2013-03-01	122	Ts?	Female	D	S/C	2	2	5	7.4	4.11111
F0357	2013-07-07	2013-10-18	103	Non-Ts	Female	M/D	S/C			4	6.2	3.44444		D7273	2012-11-07	2013-03-12	125	Ts	Male	NA	S/C	0	0	6	9.8	5.44444	D4904	2012-10-05	2013-02-21	139	Non-Ts	Male	NA	S/C	2	5	18	44.9	24.9444
F1969	2013-10-14	2014-02-20	129	Non-Ts	Female	M/D	S/C			3	6.3	3.5		D8947	2013-03-06	2013-06-21	107	Ts	Male	NA	S/C			4	6.6	3.66667	D4905	2012-10-05	2013-02-21	139	Non-Ts	Male	NA	S/C	4	5	9	17.4	9.66667
F1971	2013-10-14	2014-02-20	129	Non-Ts	Female	M/D	S/C			2	2.2	1.22222		E4803	2013-04-23	2013-08-14	113	Ts	Male	NA	S/C			2	5.4	3	D4924	2012-10-07	2013-02-21	137	Non-Ts	Male	NA	S/C	3	0	3	7.8	4.33333
F1972	2013-10-14	2014-02-20	129	Non-Ts	Female	M/D	S/C			11	21.3	11.8333		E4810	2013-04-24	2013-08-14	112	Ts	Male	NA	S/C			10	18.7	10.3889	D8803	2013-03-03	2013-05-31	89	Non-Ts	Male	NA	S/C	1	4	13	63.3	35.1667
D8164	2013-01-12	2013-04-30	108	Ts	Female	M/D	S/C	3	1	4	7.1	3.94444		G4256	2014-10-04	2015-01-08	96	Ts	Male	NA	S/C			3	4.7	2.61111	F0764	2013-08-04	2013-12-05	123	Non-Ts	Male	NA	S/C			16	31.6	17.5556
D8166	2013-01-12	2013-04-30	108	Ts	Female	M/D	S/C	3	0	2	6.4	3.55556		H6853	2015-11-23	2016-03-24	122	Ts	Male	NA	S/C						F0765	2013-08-04	2013-12-05	123	Non-Ts	Male	NA	S/C			15	38.9	21.6111
D8516	2013-02-05	2013-06-04	119	Ts	Female	M/D	S/C	1	1	2	3	1.66667		H6854	2015-11-23	2016-03-24	122	Ts	Male	NA	S/C						F0766	2013-08-04	2013-12-05	123	Non-Ts	Male	NA	S/C			14	56.5	31.3889
E4798	2013-04-24	2013-08-13	111	Ts	Female	M/D	S/C			8	13.9	7.72222		H6855	2015-11-23	2016-03-24	122	Non-Ts	Male	NA	S/C						G0705	2013-11-29	2014-03-12	103	Non-Ts	Male	NA	S/C			3	4.6	2.55556
E5569	2013-05-18	2013-08-28	102	Ts	Female	M/D	S/C			13	45.7	25.3889		H6856	2015-11-23	2016-03-24	122	Non-Ts	Male	NA	S/C						G0707	2013-11-29	2014-03-12	103	Non-Ts	Male	NA	S/C			1	1.2	0.666667
E5574	2013-05-20	2013-08-28	100	Ts	Female	M/D	S/C			16	43.7	24.2778		H6857	2015-11-23	2016-03-24	122	Ts	Male	NA	S/C						G0709	2013-11-29	2014-03-12	103	Non-Ts	Male	NA	S/C			15	29.1	16.1667
E5575	2013-05-20	2013-08-28	100	Ts	Female	M/D	S/C			7	10.2	5.66667		H6858	2015-11-23	2016-03-24	122	Ts	Male	NA	C/S						G0710	2013-11-29	2014-03-12	103	Non-Ts	Male	NA	S/C			18	42.1	23.3889
F0336	2013-07-07	2013-10-18	103	Ts	Female	M/D	S/C			8	14.5	8.05556		H6859	2015-11-23	2016-03-24	122	Ts	Male	NA	C/S						D7013	2012-10-15	2013-02-21	129	Ts	Male	NA	S/C	3	2	11	24.1	13.3889
F0343	2013-07-07	2013-10-18	103	Ts	Female	M/D	S/C			9	27.5	15.2778		H6860	2015-11-23	2016-03-24	122	Non-Ts	Male	NA	C/S						D8617	2013-02-10	2013-05-31	110	Ts	Male	NA	S/C	1	2	13	40.3	22.3889
F0355	2013-07-07	2013-10-18	103	Ts	Female	M/D	S/C			10	16.9	9.38889		H6861	2015-11-23	2016-03-24	122	Non-Ts	Male	NA	C/S						D8618	2013-02-10	2013-05-31	110	Ts	Male	NA	S/C	5	4	18	43.1	23.9444
F0344	2013-07-07	2013-10-18	103	Ts	Female	M/D	S/C			10	20.8	11.5556															D8802	2013-03-03	2013-05-31	89	Ts	Male	NA	S/C	1	3	19	61.1	33.9444
F1970	2013-10-14	2014-02-20	129	Ts	Female	M/D	S/C			11	20.4	11.3333															F0890	2013-08-10	2013-12-05	117	Ts	Male	NA	S/C			22	59.3	32.9444
E5867	2013-06-11	2013-10-02	113	Non-Ts	Male	NA	S/C			2	3.4	1.88889															F0891	2013-08-10	2013-12-05	117	Ts	Male	NA	S/C			18	96.1	53.3889
E5868	2013-06-11	2013-10-02	113	Non-Ts	Male	NA	S/C			19	65	36.1111															F0892	2013-08-10	2013-12-05	117	Ts	Male	NA	S/C			12	49.8	27.6667
D8161	2013-01-12	2013-04-30	108	Non-Ts	Male	NA	S/C	0	2	12	23.1	12.8333															G0706	2013-11-29	2014-03-12	103	Ts	Male	NA	S/C			12	27.1	15.0556
D8162	2013-01-12	2013-04-30	108	Non-Ts	Male	NA	S/C	2	2	14	49.4	27.4444															G0708	2013-11-29	2014-03-12	103	Ts	Male	NA	S/C			24	55.8	31
D8163	2013-01-12	2013-04-30	108	Non-Ts	Male	NA	S/C	4	3	4	7.3	4.05556															G0711	2013-11-29	2014-03-12	103	Ts	Male	NA	S/C			17	41.5	23.0556
D8512	2013-02-05	2013-05-31	115	Non-Ts	Male	NA	S/C	0	0	7	9.2	5.11111		S/C Male Ctl		13
D8514	2013-02-05	2013-05-31	115	Non-Ts	Male	NA	S/C	2	2	20	57.9	32.1667		S/C Male Ts		10
E5572	2013-05-20	2013-08-28	100	Non-Ts	Male	NA	S/C			1	1.1	0.611111		C/S Male Ctl		16											S/C Male Ctl		11
F0187	2013-06-27	2013-10-17	112	Non-Ts	Male	NA	S/C			11	30.1	16.7222		C/S Male Ts		10											S/C Male Ts		10
F0190	2013-06-27	2013-10-17	112	Non-Ts	Male	NA	S/C			10	38	21.1111		S/C Female Ctl		12											C/S Male Ctl		12
F0334	2013-07-07	2013-10-17	102	Non-Ts	Male	NA	S/C			6	15.4	8.55556		S/C Female Ts		9											C/S Male Ts		10
G1130	2013-12-29	2014-04-07	99	Non-Ts	Male	NA	S/C			6	8.7	4.83333		C/S Female Ctl		11											S/C Female Ctl		12
D8511	2013-02-05	2013-05-31	115	Ts	Male	NA	S/C	3	0	10	17	9.44444	Regenotyped: Originally thought to be Non-Ts, now Ts	C/S Female Ts		10											S/C Female Ts		14
D8160	2013-01-12	2013-04-30	108	Ts	Male	NA	S/C	1	0	7	15.9	8.83333															C/S Female Ctl		13
D8515	2013-02-05	2013-05-31	115	Ts	Male	NA	S/C	3	2	2	5.7	3.16667															C/S Female Ts		16
E5570	2013-05-20	2013-08-28	100	Ts	Male	NA	S/C			10	21.6	12
E5571	2013-05-20	2013-08-28	100	Ts	Male	NA	S/C			5	14.9	8.27778
E5866	2013-06-11	2013-10-02	113	Ts	Male	NA	S/C			27	42.2	23.4444
F0188	2013-06-27	2013-10-17	112	Ts	Male	NA	S/C			16	58.4	32.4444
F0335	2013-07-07	2013-10-17	102	Ts	Male	NA	S/C			11	29	16.1111
G1127	2013-12-29	2014-04-07	99	Ts	Male	NA	S/C			2	3.8	2.11111
G1128	2013-12-29	2014-04-07	99	Ts	Male	NA	S/C			12	32.1	17.8333
S/C Male Ctl		12
S/C Male Ts		10
C/S Male Ctl		20
C/S Male Ts		20
S/C Female Ctl		11
S/C Female Ts		12
C/S Female Ctl		13
C/S Female Ts		16
Dp10 - 5 minute paradigm
MouseID	DOB	Test Date	Age(days)	Genotype	Sex	Estrous Cycle	CFC Type	FB Training	FB Testing	Freeze Time	Freeze Duration(sec)	% Freezing	Comments
G2227	2014-03-16	2014-07-17	123	Non-Ts	Female	M/D	CS			33	87.3	29.1
G3019	2014-05-30	2014-10-01	124	Non-Ts	Female	M/D	CS			24	230.7	76.9
G2723	2014-04-17	2014-07-17	91	Ts	Female	M/D	CS			30	68.5	22.8333
G2724	2014-04-17	2014-07-17	91	Ts	Female	M/D	CS			36	80.6	26.8667
H0082	2014-04-08	2014-07-17	100	Ts	Female	M/D	CS			9	22.3	7.43333
G2235	2014-03-15	2014-07-24	131	Ts	Female	M/D	CS			33	65.6	21.8667
G3018	2014-05-30	2014-10-01	124	Ts	Female	M/D	CS			31	144.6	48.2
G2233	2014-03-15	2014-07-02	109	Non-Ts	Male	NA	CS			24	44.1	14.7
H0080	2014-04-08	2014-07-02	85	Non-Ts	Male	NA	CS			18	33.3	11.1
H0081	2014-04-08	2014-07-02	85	Non-Ts	Male	NA	CS			16	42.9	14.3
G2234	2014-03-15	2014-07-02	109	Ts	Male	NA	CS			21	48.3	16.1
G2224	2014-03-16	2014-07-02	108	Ts	Male	NA	CS			19	34.1	11.3667
G2225	2014-03-16	2014-07-02	108	Ts	Male	NA	CS			19	36.9	12.3
G2226	2014-03-16	2014-07-02	108	Ts	Male	NA	CS			14	23.6	7.86667
G2722	2014-04-17	2014-07-02	76	Ts	Male	NA	CS			23	39.1	13.0333
C/S Male Ctl		3
C/S Male Ts		5
C/S Female Ctl		2
C/S Female Ts		5

## Sheet: DBA
List of mice used in CFC(60min). Ages 3-4 months.
Estrous Cycle Key: E-Estrus, P-Proestrus, D-Diestrus, M-Metestrus
FB - Fecal Boli
Sort By: CFC Type - Sex - Genotype
Dp10												Dp17												DBA/2 Wild-Type
MouseID	DOB	Test Date	Age(days)	Genotype	Sex	Estrous Cycle	CFC Type	Freeze Time	Freeze Duration(sec)	% Freezing	Comments	MouseID	DOB	Test Date	Age(days)	Genotype	Sex	Estrous Cycle	CFC Type	Freeze Time	Freeze Duration(sec)	% Freezing	Comments	MouseID	DOB	Test Date	Age(days)	Sex	Estrous Cycle	CFC Type	FB Training	FB Testing	Freeze Time	Freeze Duration(sec)	% Freezing	Comments
F1593	2013-09-19	2014-01-09	112	Non-Ts	Female	M/D	CS	15	91.4	50.7778		F0245	2013-07-04	2013-10-11	99	Non-Ts	Female	M/D	CS	14	110.3	61.2778		F1484	2013-09-15	2013-12-19	95	Female	M/D	CS			14	141.1	78.3889
F1594	2013-09-19	2014-01-09	112	Non-Ts	Female	M/D	CS	13	60.2	33.4444		F0247	2013-07-04	2013-10-11	99	Non-Ts	Female	M/D	CS	10	48.9	27.1667		F1486	2013-09-15	2013-12-19	95	Female	M/D	CS			18	110.5	61.3889
G4610	2014-11-13	2015-02-18	97	Non-Ts	Female	M/D	CS	18	64.7	35.9444		F0248	2013-07-04	2013-10-11	99	Non-Ts	Female	M/D	CS	18	137.1	76.1667		G0111	2013-10-23	2014-02-20	120	Female	M/D	CS			19	67.5	37.5
H1184	2015-01-24	2015-05-08	104	Non-Ts	Female	M/D	CS	10	78.9	43.8333		F0325	2013-07-07	2013-10-11	96	Non-Ts	Female	M/D	CS	12	32.1	17.8333		G4917	2014-12-17	2015-04-09	113	Female	M/D	CS			13	164.3	91.2778
H1869	2015-03-17	2015-06-24	99	Non-Ts	Female	M/D	CS	18	56.1	31.1667		F0919	2013-08-12	2013-11-26	106	Non-Ts	Female	M/D	CS	12	154.1	85.6111		H1276	2015-02-05	2015-06-18	133	Female	M/D	CS			16	103.8	57.6667
H1870	2015-03-17	2015-06-24	99	Non-Ts	Female	M/D	CS	14	85.5	47.5		F1729	2013-10-03	2014-01-09	98	Non-Ts	Female	M/D	CS	14	76.5	42.5		H2298	2015-03-28	2015-07-20	114	Female	M/D	CS			10	131.4	73
H2396	2015-04-12	2015-08-18	128	Non-Ts	Female	M/D	CS	14	79.1	43.9444		G0509	2013-11-24	2014-03-05	101	Non-Ts	Female	M/D	CS	18	122.7	68.1667		H2300	2015-03-28	2015-07-20	114	Female	M/D	CS			13	73.7	40.9444
H2397	2015-04-12	2015-08-18	128	Non-Ts	Female	M/D	CS	14	106.6	59.2222		F0246	2013-07-04	2013-10-11	99	Ts	Female	M/D	CS	15	115.8	64.3333		H4424	2015-07-18	2015-10-21	95	Female	M/D	CS			9	171.8	95.4444
H2398	2015-04-12	2015-08-18	128	Non-Ts	Female	M/D	CS	15	103.8	57.6667		F0326	2013-07-07	2013-10-11	96	Ts	Female	M/D	CS	10	137.7	76.5		H4426	2015-07-18	2015-10-21	95	Female	M/D	CS			6	175.3	97.3889
H2400	2015-04-12	2015-08-18	128	Non-Ts	Female	M/D	CS	19	82.4	45.7778		F0329	2013-07-06	2013-10-11	97	Ts	Female	M/D	CS	13	133	73.8889		F1485	2013-09-15	2013-12-19	95	Female	M/D	SC			17	85.5	47.5
H4420	2015-07-12	2015-10-29	109	Non-Ts	Female	M/D	CS	17	135.1	75.0556		F0330	2013-07-06	2013-10-11	97	Ts	Female	M/D	CS	21	67.2	37.3333		G0109	2013-10-23	2014-02-20	120	Female	M/D	SC			17	68	37.7778
H6068	2015-10-18	2016-01-26	100	Non-Ts	Female	M/D	CS	12	120.7	67.0556		F0331	2013-07-06	2013-10-11	97	Ts	Female	M/D	CS	19	99.3	55.1667		G0112	2013-10-23	2014-02-20	120	Female	M/D	SC			19	109.9	61.0556
H6069	2015-10-18	2016-01-26	100	Non-Ts	Female	M/D	CS	11	101.6	56.4444		F0921	2013-08-12	2013-11-26	106	Ts	Female	M/D	CS	15	117.3	65.1667		G4916	2014-12-17	2015-04-09	113	Female	M/D	SC			13	54.3	30.1667
H5748	2015-10-15	2016-02-18	126	Non-Ts	Female	M/D	CS	17	72.1	40.0556		F1728	2013-10-03	2014-01-09	98	Ts	Female	M/D	CS	12	140	77.7778		G4918	2014-12-17	2015-04-09	113	Female	M/D	SC			20	62.1	34.5
H5749	2015-10-15	2016-02-18	126	Non-Ts	Female	M/D	CS	18	65.6	36.4444		G0235	2013-11-03	2014-03-05	122	Ts	Female	M/D	CS	15	100	55.5556		H2299	2015-03-28	2015-07-20	114	Female	M/D	SC			13	44.2	24.5556
H5750	2015-10-15	2016-02-18	126	Non-Ts	Female	M/D	CS	17	72.4	40.2222		G0236	2013-11-03	2014-03-05	122	Ts	Female	M/D	CS	15	51.2	28.4444		H4425	2015-07-18	2015-10-21	95	Female	M/D	SC			15	38.5	21.3889
F1592	2013-09-19	2014-01-09	112	Ts	Female	M/D	CS	12	64.1	35.6111		G0508	2013-11-24	2014-03-05	101	Ts	Female	M/D	CS	18	53.3	29.6111		H4427	2015-07-18	2015-10-21	95	Female	M/D	SC			19	65	36.1111
G4609	2014-11-13	2015-02-18	97	Ts	Female	M/D	CS	12	27.5	15.2778		G0514	2013-11-26	2014-03-05	99	Ts	Female	M/D	CS	17	132.7	73.7222		F0908	2013-08-11	2013-11-26	107	Male	NA	CS			13	136.2	75.6667
H1181	2015-01-24	2015-05-08	104	Ts	Female	M/D	CS	13	74	41.1111		F0920	2013-08-12	2013-11-26	106	Non-Ts	Female	M/D	SC	2	3.6	2		F0910	2013-08-11	2013-11-26	107	Male	NA	CS			14	88.3	49.0556
H1868	2015-03-17	2015-06-24	99	Ts	Female	M/D	CS	16	38.1	21.1667		F0725	2013-07-27	2013-11-07	103	Non-Ts	Female	M/D	SC	12	35.4	19.6667		F0912	2013-08-11	2013-11-26	107	Male	NA	CS			17	90.6	50.3333
H2399	2015-04-12	2015-08-18	128	Ts	Female	M/D	CS	19	125.9	69.9444		F1017	2013-08-16	2013-12-10	116	Non-Ts	Female	M/D	SC	11	70.3	39.0556		F1481	2013-09-15	2013-12-19	95	Male	NA	CS			10	145.5	80.8333
H2401	2015-04-12	2015-08-18	128	Ts	Female	M/D	CS	7	21.2	11.7778		F1018	2013-08-16	2013-12-10	116	Non-Ts	Female	M/D	SC	6	14.8	8.22222		G3160	2014-06-12	2014-10-01	111	Male	NA	CS			16	61.3	34.0556
H4421	2015-07-12	2015-10-29	109	Ts	Female	M/D	CS	0	0	0	Computer crapped out during this test. We have the video, but the results are not correct. Will measure the video ourselves	F1411	2013-09-12	2013-12-19	98	Non-Ts	Female	M/D	SC	7	22.8	12.6667		G3162	2014-06-12	2014-10-01	111	Male	NA	CS			17	98	54.4444
H6067	2015-10-18	2016-01-26	100	Ts	Female	M/D	CS	17	70.2	39		F1603	2013-09-23	2014-01-09	108	Non-Ts	Female	M/D	SC	3	6.7	3.72222		G4033	2014-09-06	2015-01-08	124	Male	NA	CS			19	55	30.5556
H5751	2015-10-15	2016-02-18	126	Ts	Female	M/D	CS	13	74.1	41.1667		F1606	2013-09-23	2014-01-09	108	Non-Ts	Female	M/D	SC	19	49.4	27.4444		G4779	2014-11-28	2015-04-09	132	Male	NA	CS			14	61.2	34
H5752	2015-10-15	2016-02-18	126	Ts	Female	M/D	CS	13	107.9	59.9444		F0922	2013-08-12	2013-11-26	106	Ts	Female	M/D	SC	2	9.5	5.27778		G4781	2014-11-28	2015-04-09	132	Male	NA	CS			18	97.4	54.1111
F1591	2013-09-19	2014-01-09	112	Non-Ts	Male	NA	CS	19	57.9	32.1667		F0694	2013-07-24	2013-11-07	106	Ts	Female	M/D	SC	5	15.3	8.5		G4915	2014-12-17	2015-04-09	113	Male	NA	CS			7	27.1	15.0556
G1184	2014-01-04	2014-04-07	93	Non-Ts	Male	NA	CS	13	102.6	57		F0695	2013-07-24	2013-11-07	106	Ts	Female	M/D	SC	10	101.4	56.3333		H1873	2015-02-04	2015-06-18	134	Male	NA	CS			18	60.6	33.6667
G1185	2014-01-04	2014-04-07	93	Non-Ts	Male	NA	CS	15	117.6	65.3333		F1024	2013-08-15	2013-12-10	117	Ts	Female	M/D	SC	14	35	19.4444		F0909	2013-08-11	2013-11-26	107	Male	NA	SC			12	53.6	29.7778
H1179	2015-01-24	2015-05-08	104	Non-Ts	Male	NA	CS	9	158.4	88		F1019	2013-08-16	2013-12-10	116	Ts	Female	M/D	SC	10	55.5	30.8333		F0911	2013-08-11	2013-11-26	107	Male	NA	SC			8	28.7	15.9444
H1180	2015-01-24	2015-05-08	104	Non-Ts	Male	NA	CS	16	77.4	43		F1020	2013-08-16	2013-12-10	116	Ts	Female	M/D	SC	3	7	3.88889		F1482	2013-09-15	2013-12-19	95	Male	NA	SC			13	71	39.4444
H5745	2015-10-15	2016-01-26	103	Non-Ts	Male	NA	CS	13	103.4	57.4444		F1305	2013-09-07	2013-12-19	103	Ts	Female	M/D	SC	9	29.7	16.5		G0106	2013-10-23	2014-02-20	120	Male	NA	SC			10	41	22.7778
H6342	2015-11-09	2016-02-25	108	Non-Ts	Male	NA	CS	13	154.3	85.7222		F1412	2013-09-12	2013-12-19	98	Ts	Female	M/D	SC	13	37.9	21.0556		G3161	2014-06-12	2014-10-01	111	Male	NA	SC			21	58.3	32.3889
H6343	2015-11-09	2016-02-25	108	Non-Ts	Male	NA	CS	17	87.1	48.3889		F1604	2013-09-23	2014-01-09	108	Ts	Female	M/D	SC	17	98.4	54.6667		G3163	2014-06-12	2014-10-01	111	Male	NA	SC			13	37	20.5556
H6344	2015-11-09	2016-02-25	108	Non-Ts	Male	NA	CS	10	49.2	27.3333		F1605	2013-09-23	2014-01-09	108	Ts	Female	M/D	SC	11	34.2	19		G4780	2014-11-28	2015-04-09	132	Male	NA	SC			11	53.6	29.7778
F1590	2013-09-19	2014-01-09	112	Ts	Male	NA	CS	16	60.2	33.4444		F0244	2013-07-04	2013-10-11	99	Non-Ts	Male	N/A	CS	24	97.2	54		G4914	2014-12-17	2015-04-09	113	Male	NA	SC			16	80.4	44.6667
G0923	2013-12-17	2014-04-07	111	Ts	Male	NA	CS	17	94.3	52.3889		F0328	2013-07-06	2013-10-11	97	Non-Ts	Male	N/A	CS	14	102.5	56.9444		H1871	2015-02-04	2015-06-18	134	Male	NA	SC			21	87.5	48.6111
G1182	2014-01-04	2014-04-07	93	Ts	Male	NA	CS	16	95.5	53.0556		F0916	2013-08-12	2013-12-11	121	Non-Ts	Male	N/A	CS	16	43.7	24.2778		H1872	2015-02-04	2015-06-18	134	Male	NA	SC			16	48	26.6667
G3819	2014-08-09	2014-11-18	101	Ts	Male	NA	CS	19	97.6	54.2222		F0917	2013-08-12	2013-12-11	121	Non-Ts	Male	N/A	CS	7	19.4	10.7778		H1874	2015-02-04	2015-06-18	134	Male	NA	SC			17	50.5	28.0556
G3820	2014-08-09	2014-11-18	101	Ts	Male	NA	CS	15	71.2	39.5556		F0918	2013-08-12	2013-12-11	121	Non-Ts	Male	N/A	CS	13	43.4	24.1111
H1178	2015-01-24	2015-05-08	104	Ts	Male	NA	CS	13	98	54.4444		F1726	2013-10-03	2014-01-16	105	Non-Ts	Male	N/A	CS	15	113.9	63.2778
H5746	2015-10-15	2016-01-26	103	Ts	Male	NA	CS	13	25.2	14		G0233	2013-11-03	2014-03-03	120	Non-Ts	Male	N/A	CS	17	109	60.5556
H5747	2015-10-15	2016-01-26	103	Ts	Male	NA	CS	21	88.5	49.1667		G0234	2013-11-03	2014-03-03	120	Non-Ts	Male	N/A	CS	8	29.2	16.2222
H6336	2015-11-09	2016-02-25	108	Ts	Male	NA	CS	7	20.4	11.3333		G0511	2013-11-26	2014-03-03	97	Non-Ts	Male	N/A	CS	11	96	53.3333		S/C Male		11
H6345	2015-11-09	2016-02-25	108	Ts	Male	NA	CS	11	47.3	26.2778		F0327	2013-07-06	2013-10-11	97	Ts	Male	N/A	CS	17	76.4	42.4444		C/S Male		11
G0425	2013-11-17	2014-02-21	96	Non-Ts	Female	M/D	SC	11	32.5	18.0556		F1021	2013-08-15	2013-12-11	118	Ts	Male	N/A	CS	11	18.9	10.5		S/C Female		8
G0429	2013-11-17	2014-02-21	96	Non-Ts	Female	M/D	SC	16	48.8	27.1111		F1022	2013-08-15	2013-12-11	118	Ts	Male	N/A	CS	18	98.8	54.8889		C/S Female		9
G0430	2013-11-17	2014-02-21	96	Non-Ts	Female	M/D	SC	10	23.2	12.8889		F1023	2013-08-15	2013-12-11	118	Ts	Male	N/A	CS	20	37	20.5556
G4606	2014-11-13	2015-02-18	97	Non-Ts	Female	M/D	SC	12	34.4	19.1111		F1723	2013-10-03	2014-01-16	105	Ts	Male	N/A	CS	16	93.5	51.9444
G4608	2014-11-13	2015-02-18	97	Non-Ts	Female	M/D	SC	4	16.1	8.94444		F1724	2013-10-03	2014-01-16	105	Ts	Male	N/A	CS	14	129.6	72
H1183	2015-01-24	2015-05-08	104	Non-Ts	Female	M/D	SC	8	18.2	10.1111		F1725	2013-10-03	2014-01-16	105	Ts	Male	N/A	CS	14	135.2	75.1111
H2241	2015-03-28	2015-07-27	121	Non-Ts	Female	M/D	SC	10	33.6	18.6667		G0510	2013-11-26	2014-03-03	97	Ts	Male	N/A	CS	14	66.4	36.8889
H2242	2015-03-28	2015-07-27	121	Non-Ts	Female	M/D	SC	5	14.5	8.05556		G0515	2013-11-26	2014-03-03	97	Ts	Male	N/A	CS	19	89.3	49.6111
H2243	2015-03-28	2015-07-27	121	Non-Ts	Female	M/D	SC	15	116.1	64.5		F0724	2013-07-27	2013-11-07	103	Non-Ts	Male	N/A	SC	9	31	17.2222
H2244	2015-03-28	2015-07-27	121	Non-Ts	Female	M/D	SC	16	58.4	32.4444		F0915	2013-08-12	2013-12-11	121	Non-Ts	Male	N/A	SC	12	47.6	30.2799
H2245	2015-03-28	2015-07-27	121	Non-Ts	Female	M/D	SC	20	78.8	43.7778		F1014	2013-08-16	2013-12-11	117	Non-Ts	Male	N/A	SC	6	15.8	8.77778
H4422	2015-07-12	2015-10-29	109	Non-Ts	Female	M/D	SC	14	78.3	43.5		F1015	2013-08-16	2013-12-11	117	Non-Ts	Male	N/A	SC	7	13.4	7.44444
H6338	2015-11-09	2016-02-18	101	Non-Ts	Female	M/D	SC	12	76.5	42.5		F1602	2013-09-23	2014-01-16	115	Non-Ts	Male	N/A	SC	10	16	8.88889
H6340	2015-11-09	2016-02-18	101	Non-Ts	Female	M/D	SC	23	61.4	34.1111		G0507	2013-11-24	2014-03-03	99	Non-Ts	Male	N/A	SC	8	17.2	9.55556
H6341	2015-11-09	2016-02-18	101	Non-Ts	Female	M/D	SC	16	107.8	59.8889		G0512	2013-11-26	2014-03-05	99	Non-Ts	Male	N/A	SC	8	26.9	14.9444
H6346	2015-11-09	2016-02-25	108	Non-Ts	Female	M/D	SC	13	66.1	36.7222		F0693	2013-07-24	2013-11-07	106	Ts	Male	N/A	SC	14	47.5	26.3889
G0426	2013-11-17	2014-02-21	96	Ts	Female	M/D	SC	3	6.6	3.66667		F0723	2013-07-27	2013-11-07	103	Ts	Male	N/A	SC	11	49.7	27.6111
G4607	2014-11-13	2015-02-18	97	Ts	Female	M/D	SC	4	9.6	5.33333		F1012	2013-08-16	2013-12-11	117	Ts	Male	N/A	SC	11	67	37.2222
H1182	2015-01-24	2015-05-08	104	Ts	Female	M/D	SC	16	78.2	43.4444		F1013	2013-08-16	2013-12-11	117	Ts	Male	N/A	SC	9	23.8	13.2222
H2246	2015-03-28	2015-07-27	121	Ts	Female	M/D	SC	4	9.9	5.5		F1016	2013-08-16	2013-12-11	117	Ts	Male	N/A	SC	4	8.8	4.88889
H2247	2015-03-28	2015-07-27	121	Ts	Female	M/D	SC	13	67.2	37.3333		F1727	2013-10-03	2014-01-16	105	Ts	Male	N/A	SC	6	18.1	10.0556
H4423	2015-07-12	2015-10-29	109	Ts	Female	M/D	SC	6	18.5	10.2778		G0505	2013-11-24	2014-03-03	99	Ts	Male	N/A	SC	6	14.6	8.11111
H6337	2015-11-09	2016-02-18	101	Ts	Female	M/D	SC	8	26.9	14.9444		G0506	2013-11-24	2014-03-03	99	Ts	Male	N/A	SC	12	43.8	24.3333
H6347	2015-11-09	2016-02-25	108	Ts	Female	M/D	SC	16	59.5	33.0556		G0513	2013-11-26	2014-03-05	99	Ts	Male	N/A	SC	4	22.5	12.5
H6348	2015-11-09	2016-02-25	108	Ts	Female	M/D	SC	15	47.3	26.2778
H3137	2015-08-04	2015-12-03	121		Female	M/D	SC	4	26.8	14.8889
H3136	2015-08-04	2015-12-03	121		Female	M/D	SC	7	15.9	8.83333
H3138	2015-08-04	2015-12-03	121		Female	M/D	SC	15	61.7	34.2778
G0227	2013-11-02	2014-02-21	111	Non-Ts	Male	NA	SC	5	9.1	5.05556		S/C Male Ctl		7
G0228	2013-11-02	2014-02-21	111	Non-Ts	Male	NA	SC	7	15.7	8.72222		S/C Male Ts		9
G1183	2014-01-04	2014-04-07	93	Non-Ts	Male	NA	SC	3	13.9	7.72222		C/S Male Ctl		9
H1867	2015-03-17	2015-06-24	99	Non-Ts	Male	NA	SC	7	18.7	10.3889		C/S Male Ts		9
H2240	2015-03-28	2015-07-20	114	Non-Ts	Male	NA	SC	16	27.2	15.1111		S/C Female Ctl		7
H4418	2015-07-12	2015-10-21	101	Non-Ts	Male	NA	SC	20	86.4	48		S/C Female Ts		10
H6065	2015-10-18	2016-01-26	100	Non-Ts	Male	NA	SC	11	41.2	22.8889		C/S Female Ctl		7
H6335	2015-11-09	2016-02-25	108	Non-Ts	Male	NA	SC	12	44.6	24.7778		C/S Female Ts		11
H6339	2015-11-09	2016-02-25	108	Non-Ts	Male	NA	SC	16	80.7	44.8333
G0427	2013-11-17	2014-02-21	96	Ts	Male	NA	SC	10	35.5	19.7222
G0428	2013-11-17	2014-02-21	96	Ts	Male	NA	SC	10	25.5	14.1667
G0922	2013-12-17	2014-04-07	111	Ts	Male	NA	SC	5	13.2	7.33333
H1866	2015-03-17	2015-06-24	99	Ts	Male	NA	SC	9	20.5	11.3889
H2239	2015-03-28	2015-07-20	114	Ts	Male	NA	SC	19	61.1	33.9444
H4419	2015-07-12	2015-10-21	101	Ts	Male	NA	SC	15	53	29.4444
H6064	2015-10-18	2016-01-26	100	Ts	Male	NA	SC	7	13.9	7.72222
H6066	2015-10-18	2016-01-26	100	Ts	Male	NA	SC	10	17	9.44444
H3135	2015-08-04	2015-12-03	121		Male	NA	SC	14	64.8	36
H3133	2015-08-04	2015-12-03	121		Male	NA	SC	9	21.9	12.1667
H3134	2015-08-04	2015-12-03	121		Male	NA	SC	14	67.9	37.7222
S/C Male Ctl		9
S/C Male Ts		8
C/S Male Ctl		9
C/S Male Ts		10
S/C Female Ctl		16
S/C Female Ts		9
C/S Female Ctl		16
C/S Female Ts		10
